# Supplementary material for: Improving ambulance coverage in a mixed urban-rural region in Norway using mathematical modeling
Source: PLoS One. 2019 Apr 12;14(4):e0215385. doi: 10.1371/journal.pone.0215385 (PMC6461285; doi:10.1371/journal.pone.0215385)
Supplement: S1 File — Data includes the id, longitude, latitude, population and number of incidents for each demand point. (CSV) [file pone.0215385.s002.csv]

id	latitude	longitude	population	incidents
655101	58.97157327	9.827588786	1	0
283980	59.03485428	9.817567858	9	0
618168	59.04119663	9.817872006	0	0
666454	59.31054252	9.778420576	0	0
301619	59.32560003	9.770530125	0	0
1166942	59.33940469	9.765928963	0	0
420029	59.37406759	9.769562295	0	0
655324	58.97302777	9.839931582	28	7
282920	58.98093396	9.838163394	0	11
282938	58.99073354	9.838729487	0	1
654174	59.01793793	9.841913795	0	1
284682	59.02632504	9.840244569	0	0
284442	59.03561218	9.830198413	2	1
618832	59.04486573	9.829096729	0	0
1193542	59.29121152	9.79591489	0	5
1167501	59.30300522	9.791805583	0	0
300202	59.31126382	9.793065154	0	0
301617	59.33137221	9.783991653	0	0
582883	59.33985485	9.785360544	1	0
293418	59.35361161	9.78934805	0	0
292988	59.37364858	9.775879158	0	0
302164	59.39439325	9.779122874	0	0
291682	59.42642962	9.773813477	0	0
302219	59.44797937	9.76834386	0	0
448960	59.45895928	9.765855071	0	0
282568	58.96491498	9.858487058	88	27
283119	58.97374552	9.857100978	344	31
280098	58.98337566	9.855274774	180	23
284177	58.99078606	9.856733462	235	76
284363	59.00054166	9.853393911	9	5
284595	59.01035297	9.852375194	4	0
654173	59.02066331	9.849929351	0	0
282475	59.02705309	9.84674656	44	7
281645	59.03581822	9.848232396	10	0
281461	59.04426909	9.847077017	2	2
284393	59.05589312	9.848222128	5	1
299851	59.05983634	9.841732611	0	0
299850	59.0728744	9.848173442	0	0
299544	59.12807369	9.831460063	0	0
619152	59.14098901	9.825962313	0	0
801665	59.15179456	9.837342465	0	0
299205	59.16071625	9.826926654	5	0
1184987	59.27661963	9.81328675	0	0
291678	59.28619798	9.810611702	0	0
300472	59.2948137	9.803586976	0	0
293210	59.30520982	9.800282336	0	0
299867	59.31218347	9.806119482	0	0
721402	59.32232741	9.805304183	0	1
721404	59.33336501	9.803038202	0	0
294469	59.33763544	9.802385101	0	0
301609	59.35082082	9.802063201	0	1
301608	59.35825031	9.801564046	0	0
301700	59.37154125	9.799830418	0	0
302163	59.38973533	9.799840262	0	0
302013	59.39691615	9.797997604	0	0
301769	59.40329157	9.791907091	0	0
299260	59.43267686	9.793762269	0	0
302218	59.43911276	9.784844105	0	0
302243	59.45389808	9.777398861	0	0
477687	58.96588879	9.867828633	39	13
281430	58.97553331	9.874730722	15	5
282870	58.98324595	9.873481198	255	22
284039	58.99253146	9.872007069	459	97
658565	58.99880058	9.869066081	237	15
284445	59.00909407	9.862128078	0	0
280587	59.0193811	9.868088871	0	1
279014	59.02860768	9.867503135	64	4
284539	59.03757362	9.86380477	0	0
300120	59.04472942	9.862020955	6	0
654049	59.05208138	9.863887426	0	0
282012	59.06352127	9.860072848	1	0
300760	59.07720434	9.863116845	0	0
584430	59.07979922	9.860500146	0	1
619317	59.10069578	9.854830207	0	0
299539	59.10860474	9.862450765	0	0
283246	59.11781278	9.848980475	0	0
299757	59.12807183	9.850173334	0	0
283887	59.13517304	9.858256044	0	0
299199	59.14617903	9.851141228	0	0
299203	59.15614235	9.847116121	0	0
299755	59.16319701	9.849734534	0	0
1185568	59.27204266	9.827668836	0	0
299441	59.2870151	9.837874022	0	0
300470	59.29853129	9.827847561	6	3
302237	59.30684413	9.825671405	0	0
299888	59.31571995	9.816219156	0	0
721225	59.32696956	9.818538906	0	0
724017	59.33514258	9.8185541	0	0
302241	59.33811046	9.821596955	0	0
301607	59.36739481	9.807576148	0	0
302357	59.37935495	9.820854253	0	0
301767	59.38865122	9.804839549	0	0
302016	59.41567741	9.808176645	0	0
300184	59.45845917	9.801343052	0	0
301938	59.46255273	9.795039855	0	0
801092	58.96958303	9.890722098	0	1
282697	58.97510135	9.892008967	15	0
282294	58.98364473	9.888658607	77	8
800059	58.99322448	9.888927382	15	4
282776	59.00230981	9.88828414	6	7
654044	59.00804805	9.891708548	30	0
284189	59.01888527	9.884558941	0	0
801572	59.02884122	9.884090879	0	0
801568	59.03852495	9.883676211	1	0
279927	59.04626937	9.882820794	0	0
284686	59.05352713	9.889103551	0	0
655410	59.0618656	9.885631015	0	0
299524	59.07484717	9.877783383	10	3
299533	59.08195278	9.877736049	0	0
298592	59.1084122	9.870414991	5	0
281993	59.12666028	9.872895442	20	4
281105	59.13365669	9.862374604	14	1
299421	59.14315932	9.864241165	0	0
299547	59.15256669	9.859834459	0	0
299548	59.15908806	9.866766116	4	0
1188191	59.20461856	9.856320565	0	0
1187494	59.21787418	9.854482692	2	0
299613	59.2602951	9.856045508	0	0
582878	59.2811713	9.843554674	0	0
299607	59.2876359	9.840565843	0	0
299600	59.29744393	9.841189917	0	3
302238	59.30357986	9.836623366	0	6
721047	59.31499414	9.847027224	0	0
299897	59.32288121	9.84327101	0	0
300178	59.33550659	9.842539839	0	0
299348	59.3649914	9.835128634	0	0
302359	59.37869688	9.824374104	0	0
294470	59.3817851	9.826912699	0	0
301833	59.43865684	9.828931231	0	0
298764	59.46175735	9.822398519	0	0
291685	59.46649683	9.814688066	4	0
800934	58.96930759	9.904719258	2	2
282786	58.97576154	9.90978064	0	4
282932	58.98597493	9.905502104	26	10
284366	58.9932598	9.908326694	55	12
272281	59.00275623	9.908773417	27	0
302847	59.01116628	9.905719205	71	7
279677	59.02008323	9.902150244	4	2
284566	59.03332408	9.904508015	0	0
801565	59.03818652	9.899051595	0	0
284687	59.05475241	9.892289984	0	0
283491	59.0704811	9.900342898	0	0
570554	59.07441332	9.894582458	9	7
299083	59.09220954	9.899724864	0	0
284642	59.09912694	9.888774712	0	0
659526	59.11096593	9.893984106	3	0
275395	59.11844181	9.883038344	0	0
282179	59.12809849	9.884982037	21	1
284619	59.13503819	9.886577824	12	1
280875	59.14169225	9.884127412	0	0
298817	59.15174992	9.889675326	0	0
619144	59.17542356	9.878531516	0	0
893170	59.19036277	9.882082156	0	0
298098	59.20759445	9.874556804	1	0
280708	59.21705342	9.881369789	0	0
1187235	59.2239396	9.872356251	11	1
297663	59.23130536	9.87441538	0	0
301692	59.26324552	9.866897557	0	0
300001	59.27030486	9.872106893	0	0
299909	59.28184702	9.858223882	0	0
301879	59.29936148	9.862035003	6	0
299680	59.30696386	9.858908003	30	0
293219	59.31514192	9.857887642	23	0
299467	59.32514545	9.848955398	0	0
299346	59.33349845	9.856330886	0	0
302012	59.3444978	9.859373872	0	0
301423	59.35064872	9.854190225	0	0
301888	59.35816557	9.850603483	0	0
301523	59.36820915	9.843049072	0	0
299243	59.37823453	9.842030847	0	0
301764	59.3948821	9.841440962	0	0
301436	59.42105962	9.844089464	0	0
301832	59.43682723	9.838024569	0	0
302244	59.44789925	9.837328795	0	0
301429	59.45759693	9.833671553	0	0
449582	59.46714778	9.833928604	0	0
283653	58.96929856	9.934167305	0	0
654444	58.97673524	9.926269667	64	5
283605	58.98511375	9.924519547	39	5
262766	58.99364686	9.921014724	39	3
262770	59.0046946	9.924174136	10	1
282753	59.01124501	9.920133393	10	0
802217	59.02178514	9.91835466	61	4
283501	59.03110948	9.918558064	0	0
299071	59.04648138	9.915583011	0	0
273535	59.05855209	9.907498283	6	0
303447	59.06786638	9.912864655	0	0
832088	59.07494632	9.909928118	3	4
273955	59.08603726	9.909544279	0	0
273956	59.08871409	9.911672909	0	0
282829	59.1057016	9.914423834	4	0
284130	59.11203631	9.9072424	66	5
300391	59.1190311	9.906711474	36	3
281982	59.12943432	9.896403713	7	0
281906	59.13441501	9.904176271	4	0
280639	59.14680892	9.8956656	12	0
659602	59.15417763	9.906105971	1	1
278714	59.16396576	9.899474221	6	1
282749	59.17204094	9.902077777	7	1
278712	59.18222795	9.899161603	10	0
284140	59.19177882	9.891575051	2	1
284142	59.19595683	9.886405476	0	0
284297	59.21272524	9.889255845	0	0
297669	59.21867275	9.88863755	0	0
281712	59.22980609	9.889898856	0	0
297665	59.23801868	9.886846928	0	0
300002	59.2717637	9.879754897	0	0
293590	59.28072747	9.881776196	0	0
301827	59.2892632	9.883633874	14	2
299678	59.29889915	9.875166433	21	3
300146	59.30745179	9.874814412	121	15
300127	59.31575274	9.880237657	85	25
299595	59.32457098	9.873367972	25	1
301884	59.33236134	9.86491701	0	0
301520	59.35426336	9.863257512	0	0
301698	59.36048088	9.872225581	0	0
302313	59.37111897	9.866894559	0	0
302001	59.38184321	9.873150846	0	0
301763	59.40660961	9.864837575	1	0
302310	59.41054898	9.862517692	0	0
301533	59.44178539	9.862712609	0	0
719807	59.45058548	9.857868026	0	0
298772	59.45981244	9.850685396	0	2
279107	58.96829375	9.944618277	13	6
283551	58.97662192	9.943203834	51	3
280777	58.98665958	9.941514695	11	0
283010	58.99474537	9.941584748	27	2
282853	59.003523	9.939948894	13	2
283083	59.01361243	9.936480369	31	1
281410	59.02174918	9.933464478	30	11
282385	59.02870933	9.936611264	28	4
298570	59.04106505	9.932935908	0	2
283978	59.0498269	9.92954576	0	0
299067	59.05747368	9.937888104	3	2
303444	59.06786763	9.931487725	5	3
655498	59.07277999	9.930729146	5	6
280516	59.08488226	9.920519223	0	0
300378	59.09525775	9.92506807	21	0
281100	59.10239488	9.928721273	24	1
282108	59.11057649	9.92759361	16	5
281908	59.12159831	9.918974553	0	0
284609	59.12633387	9.917613105	0	0
298478	59.13980634	9.928204954	0	0
273734	59.1475596	9.914740114	0	0
278715	59.1534017	9.90976481	0	0
297791	59.16717413	9.915703656	0	0
297922	59.18289077	9.910120858	6	0
282186	59.19462481	9.90903743	1	0
281956	59.20117911	9.916828518	9	0
274559	59.21014947	9.904195294	0	1
298384	59.21709724	9.910217365	0	0
297928	59.22733572	9.912805765	0	0
278835	59.23543808	9.909670081	0	0
297731	59.25603747	9.908461249	0	0
299999	59.28289597	9.896020583	16	9
299997	59.29020646	9.897036195	36	11
268574	59.29793954	9.892040455	54	2
302144	59.30997845	9.894890411	31	2
283418	59.31837247	9.895997445	8	4
294626	59.32663044	9.896708452	98	4
299456	59.33428199	9.89115276	27	1
292555	59.34296566	9.893015973	7	0
301699	59.35614762	9.882391204	0	0
302360	59.39858339	9.884069359	0	0
294303	59.40814504	9.885629566	1	0
299151	59.41236371	9.88138763	8	0
303334	59.42599041	9.882630843	8	0
299136	59.43309312	9.876935093	4	2
299716	59.44206653	9.87828712	9	0
301525	59.45255629	9.867248764	0	1
355130	59.46156752	9.864056079	0	0
802150	58.96847853	9.963406643	5	8
278851	58.97797367	9.960686144	51	21
283934	58.98642712	9.960820266	11	10
282149	58.99411768	9.959549268	48	1
284055	59.00623246	9.953746723	6	0
262593	59.0131043	9.949873804	6	0
280438	59.02488737	9.95248918	35	0
283923	59.02885511	9.954656795	49	9
298574	59.05022417	9.957446966	0	0
299415	59.05666698	9.95308627	1	0
572110	59.06804655	9.948776294	6	17
279732	59.07886463	9.947078801	0	0
655407	59.08543795	9.945902657	0	0
659520	59.10231952	9.941870173	0	0
280649	59.11111289	9.933812006	0	0
280511	59.1315715	9.944717463	0	0
803945	59.14857744	9.93709252	12	0
282189	59.15678417	9.928514187	0	0
297926	59.1680732	9.932578809	0	0
298032	59.17161062	9.940380474	0	0
298031	59.18443644	9.929935078	0	0
298029	59.19361508	9.935829962	0	1
305856	59.19964043	9.920016722	0	0
282589	59.2123622	9.933168301	0	0
284636	59.22694989	9.930164506	0	0
297553	59.23380335	9.925607682	0	0
280484	59.25722737	9.920215518	22	2
284311	59.2628512	9.915297735	17	4
266516	59.28181772	9.907959993	13	3
280704	59.2910513	9.914590071	38	2
284709	59.2978414	9.908372481	20	0
284710	59.30582217	9.912300947	0	0
284268	59.31920249	9.903716748	2	0
724020	59.32766152	9.911633586	4	0
292370	59.33340596	9.910142972	25	0
291923	59.34439678	9.905954908	12	9
299588	59.35250692	9.909852536	16	1
302361	59.36134919	9.901253521	0	0
299905	59.37311137	9.910308908	0	0
299615	59.3785449	9.906378782	0	0
302236	59.40839394	9.893599169	2	0
301761	59.41557112	9.894829122	71	9
267613	59.42445108	9.896113664	23	3
299258	59.43504292	9.888912085	2	0
267617	59.44162513	9.883655636	1	0
448719	59.46379788	9.889791168	0	0
281122	58.96958569	9.971060286	0	0
284244	58.98111983	9.983566608	0	1
280785	58.98750864	9.976433281	48	18
282840	58.99633339	9.975537801	82	3
808924	59.00358026	9.978826843	59	6
300958	59.01494469	9.975445514	75	8
300959	59.02295694	9.969708754	57	5
283646	59.03203899	9.969984871	82	10
808631	59.04214321	9.974560233	13	1
274952	59.05147088	9.973907701	7	5
280669	59.06093867	9.970647614	30	2
580293	59.06479506	9.966190728	8	9
298585	59.08003329	9.962955168	0	1
298931	59.08844101	9.962771335	0	0
299197	59.10179416	9.961037662	0	0
298609	59.13040259	9.956497294	0	0
298606	59.14702256	9.950254986	5	0
300063	59.15741213	9.956487776	7	0
282183	59.16243098	9.951458164	5	0
299974	59.17705837	9.95328403	0	0
282373	59.19490318	9.947136518	30	5
281753	59.19924939	9.950585708	10	0
283946	59.21088107	9.943863037	0	0
297728	59.23695693	9.937501858	29	3
274793	59.24634052	9.938881698	20	4
284315	59.25643075	9.934689329	14	1
279557	59.26589302	9.935176245	14	1
301131	59.27396709	9.937683984	36	12
283817	59.28087287	9.93515834	122	6
303097	59.29063095	9.933139794	92	16
283252	59.30400575	9.930434448	5	3
298106	59.31627063	9.92898832	0	0
302154	59.33051069	9.921041022	0	0
299796	59.33849335	9.918516734	0	1
291942	59.34391307	9.923995297	27	2
299374	59.35479791	9.921876473	17	2
301931	59.36352738	9.917804289	34	6
291703	59.37241282	9.919209223	14	2
301987	59.40011492	9.914733001	0	0
298994	59.41023932	9.916024204	7	1
267612	59.41622859	9.919102456	27	1
301527	59.43074226	9.905774328	0	0
449975	59.46170674	9.910738486	0	0
274961	58.97934973	9.99609323	9	3
284538	58.98693578	9.992504445	120	8
280330	58.99919883	9.995115327	6	0
281302	59.00622102	9.995143362	22	3
808629	59.01367282	9.983265128	2	0
282274	59.02898231	9.986907027	5	0
283664	59.03257691	9.986262092	601	42
298925	59.04209785	9.986766442	253	11
263285	59.05086169	9.986300013	580	26
281536	59.05764892	9.980549446	11	1
283172	59.06754863	9.983855154	21	10
282615	59.08170221	9.979648847	0	0
280652	59.08607498	9.982765193	0	0
279244	59.13456031	9.977877286	0	0
264666	59.14247277	9.972047456	30	2
264671	59.14466883	9.977287911	0	2
299969	59.16022226	9.972336242	0	0
305781	59.16622702	9.968713235	18	0
300061	59.17455948	9.961165311	0	0
280378	59.18315192	9.968722487	54	7
266844	59.19377744	9.964994235	245	70
284589	59.20290945	9.963908204	42	10
298269	59.21154848	9.96419088	14	1
282389	59.22094144	9.961773028	21	2
803825	59.23001704	9.96276087	13	0
298039	59.24094561	9.961794123	0	0
283813	59.25013106	9.953999384	15	3
297970	59.25721955	9.954201621	9	1
279555	59.26410768	9.951043048	14	0
281059	59.28475031	9.949154322	31	1
282930	59.29235822	9.951933412	6	0
279750	59.30205872	9.948482427	22	1
280750	59.31222654	9.944093439	2	1
280749	59.31759892	9.950748035	0	0
299381	59.33371665	9.947954229	0	0
300135	59.34887094	9.939152937	8	1
299253	59.35460168	9.940331735	49	7
292365	59.36664541	9.942000694	3	0
294301	59.37453725	9.93981989	11	2
299109	59.379504	9.935403464	22	6
300191	59.39410819	9.935152834	14	0
440773	59.40040614	9.93383237	58	10
299140	59.40820302	9.932930894	73	5
298857	59.41742968	9.929169266	43	7
300180	59.43915892	9.931444126	0	0
301697	59.45552185	9.920047366	0	0
450064	59.46520631	9.92670441	0	0
278470	58.9807159	10.01263362	14	8
278745	58.98862321	10.01210085	47	6
263133	58.99676073	10.01511871	281	22
279146	59.00675845	10.00580322	21	2
280682	59.0155903	10.00779993	775	55
279135	59.02454407	10.00734043	56	7
282266	59.03335508	10.00719105	125	7
280797	59.04096576	10.00510359	33	5
265464	59.05189757	10.00260854	1379	124
299061	59.0618051	9.996913995	9	5
280914	59.06517576	9.999299856	38	16
300173	59.11468586	9.996126176	0	0
800586	59.1215009	9.985553752	0	0
299327	59.13432799	9.989024007	0	0
299328	59.13944551	9.990356167	0	0
297558	59.14627709	9.992456869	3	0
297557	59.1576013	9.979737675	0	0
282398	59.17037256	9.985273974	20	1
303951	59.17689023	9.986772792	56	3
283363	59.18438401	9.984034239	113	7
282462	59.19473809	9.981074128	644	47
283530	59.20597566	9.984411879	29	1
282272	59.20927159	9.974474653	12	1
283952	59.22084003	9.978571924	38	0
658969	59.22972676	9.972544131	4	2
298040	59.23791941	9.976569132	2	1
282910	59.25686496	9.97066364	8	6
297793	59.2860673	9.963383595	0	0
297673	59.29738161	9.964371753	0	0
281111	59.31129633	9.965396673	0	0
301518	59.3367912	9.967240675	0	0
299908	59.34901274	9.960067783	0	0
299569	59.36536893	9.954003921	14	3
299248	59.37514799	9.95459131	21	0
292363	59.38121883	9.950437767	9	1
299720	59.39104853	9.950523397	30	9
268376	59.4004001	9.951537794	261	84
294283	59.40700334	9.950847643	57	4
267363	59.41860108	9.947759236	30	7
301830	59.4257529	9.948226372	1	0
300181	59.43910334	9.938601143	0	0
300141	59.44367795	9.945475535	0	0
301831	59.45069048	9.93977926	0	0
261618	59.46347814	9.939696305	0	0
449787	59.47287947	9.936449402	0	0
279651	58.98050475	10.03318898	15	12
266252	58.98982932	10.02992763	342	155
263898	58.99817213	10.02843826	1848	338
263568	59.00733469	10.02742076	1254	107
654039	59.01682569	10.02394309	211	19
274332	59.02461689	10.02348616	316	20
653547	59.03405175	10.02189525	291	14
264137	59.04125598	10.01869244	171	12
283211	59.05251793	10.020958	1784	373
652935	59.06099881	10.01820389	0	18
266578	59.06813202	10.01807194	0	0
282906	59.07888831	10.02012716	0	0
279252	59.08871515	10.0135399	4	0
283133	59.09798256	10.01209804	1	0
300125	59.10620981	10.01178039	0	0
279245	59.11810791	10.00999404	0	0
298932	59.12652102	10.00987421	0	0
298605	59.13398639	10.01666936	0	0
298938	59.14025951	10.01215588	0	0
391814	59.16084981	10.00386214	10	2
303949	59.1673722	10.00384827	3	2
283362	59.17838174	10.00495358	6	0
279474	59.18470539	9.998668931	70	8
283367	59.19437557	9.998175848	52	5
298229	59.20401149	9.996664003	48	1
279811	59.21181951	9.995706212	13	1
284083	59.22209016	9.994348496	16	0
283359	59.22795634	10.00001379	0	0
281314	59.25109621	9.994084052	0	0
283430	59.27856117	9.983766332	0	0
297792	59.28800692	9.987437629	0	0
297674	59.29403971	9.986906355	0	0
298274	59.31282867	9.978355867	0	0
273552	59.32433868	9.973407098	0	0
298662	59.32916871	9.981187621	0	0
724019	59.34777672	9.972106685	0	0
299246	59.37456199	9.967991047	15	1
298981	59.38277849	9.973104967	51	4
299783	59.39326742	9.973559039	36	0
299899	59.40087096	9.96890887	370	34
293922	59.4093524	9.968748997	25	3
267357	59.41731745	9.964538962	14	1
298728	59.42467445	9.959335101	9	0
292552	59.434987	9.962064709	10	1
301534	59.46493495	9.951461602	0	0
450150	59.47405366	9.957235645	0	0
613456	59.56251081	9.952495568	0	0
298062	59.57100103	9.944309047	0	0
298065	59.57948867	9.941747567	0	0
461363	59.60598249	9.932632681	0	0
278455	58.99282893	10.04253072	0	2
654270	58.9986026	10.04369831	455	119
410111	59.00499409	10.04534628	136	19
283439	59.01491651	10.03466256	3	0
392432	59.03908686	10.04301223	0	0
416404	59.04509185	10.03805634	1262	193
265984	59.05255096	10.0368466	3048	1856
265172	59.06138888	10.03590214	2062	364
303832	59.06919539	10.03344653	513	76
280747	59.08083961	10.03269697	8	5
299967	59.09099815	10.0340002	4	0
279855	59.09797723	10.02988289	37	1
298600	59.1061439	10.02855441	3	1
298818	59.11789038	10.03450884	0	0
298603	59.12151215	10.02407605	0	0
283468	59.13481729	10.02529707	0	0
298937	59.15238013	10.02142831	29	2
283432	59.15980243	10.02226257	9	0
282908	59.16759284	10.01325068	36	3
281342	59.1784194	10.01930659	34	5
280374	59.18428731	10.01277991	32	0
298362	59.19486474	10.01530326	5	0
298358	59.20089868	10.01999724	0	0
298232	59.21279825	10.01786999	0	0
279817	59.22680987	10.00624719	0	0
297740	59.2328711	10.01661205	0	0
286473	59.27157629	10.01328449	0	0
297865	59.27986405	10.0036171	0	0
278559	59.29194716	10.00197191	0	0
298474	59.30056807	10.00045988	0	0
298473	59.31455218	10.00501558	0	0
302007	59.33246722	9.997668124	0	0
302005	59.33630711	9.989388732	0	0
301616	59.35615522	9.987704722	0	0
301417	59.37612427	9.99165217	0	0
301416	59.38072699	9.983195704	3	2
298960	59.39348657	9.986966217	28	5
299086	59.4028876	9.983982623	21	4
305792	59.40991901	9.984844591	13	3
300067	59.41971621	9.983686194	24	1
299091	59.42628543	9.989830416	3	12
299694	59.43911508	9.980582789	17	2
299698	59.44452308	9.982827075	9	0
582876	59.46516483	9.976052592	0	0
347692	59.5443925	9.963124103	0	0
297884	59.55565047	9.959790964	0	0
613045	59.56258214	9.953852641	0	0
290902	59.57098714	9.953676092	0	0
273310	59.02505203	10.06711932	2	1
283052	59.03515079	10.05751656	653	58
300397	59.04439493	10.05897481	742	173
264680	59.05307197	10.05481971	2078	241
264814	59.06274888	10.05278248	2377	222
394893	59.07174519	10.05158701	917	145
303828	59.07912586	10.05153345	782	51
393316	59.08827408	10.05436867	0	8
300058	59.09709709	10.04379159	5	1
278984	59.11601521	10.04565672	13	2
278505	59.12073532	10.05198636	9	0
278773	59.13313583	10.04831003	17	7
284090	59.14291162	10.04283338	25	1
800430	59.15379565	10.03998693	26	8
302457	59.16129377	10.03844785	73	3
283672	59.16741859	10.03461162	23	0
282110	59.17612757	10.03395472	6	0
297733	59.18653676	10.03892079	0	0
297735	59.19411309	10.0390964	0	0
298432	59.20106045	10.02728584	0	0
297932	59.21230738	10.03685393	0	0
297738	59.22620402	10.03357128	0	2
297739	59.23015902	10.02557829	0	0
297778	59.25008286	10.01915239	0	0
697191	59.27132109	10.01583786	0	0
285994	59.2751506	10.01898146	5	0
297866	59.28459372	10.02044532	2	0
298351	59.29477216	10.02422052	0	0
285415	59.30421238	10.01642951	4	0
273544	59.31418776	10.01413041	0	0
301904	59.32001914	10.01811474	0	0
297538	59.33074424	10.0120919	0	0
291919	59.33729693	10.00898586	0	0
294295	59.35381052	10.0166218	0	0
299712	59.36609435	10.01063395	0	0
301407	59.38846836	10.01125588	0	0
293577	59.39129731	10.01309866	0	0
293934	59.40481734	9.997126666	11	0
302070	59.41146038	10.00837881	7	2
299986	59.42303039	9.998515045	4	1
299989	59.4298957	9.998312887	24	13
300209	59.4380282	9.999533926	28	2
299775	59.44777353	9.994125503	8	0
298498	59.45542429	9.995542427	12	0
720146	59.46468886	9.99624641	2	0
348531	59.53571018	9.982306599	0	0
888988	59.54726838	9.983865145	0	0
297838	59.55527861	9.981665941	0	0
612362	59.56771525	9.977620997	0	0
698950	59.56946943	9.979019835	0	0
297943	59.60008619	9.978718404	0	0
297985	59.60538599	9.970402119	0	0
297946	59.61482405	9.96982236	0	0
279184	59.01846678	10.07551436	97	13
265135	59.02773294	10.07764784	1377	98
280029	59.03566329	10.07434382	995	213
301068	59.04494995	10.07353566	653	89
272972	59.05452362	10.07341395	9	14
265948	59.06273538	10.07275048	188	68
280416	59.07322518	10.06949475	14	2
279229	59.07977831	10.06678574	262	47
266060	59.09004767	10.06685862	145	49
651707	59.10035101	10.06574087	13	2
279297	59.10695699	10.06352658	38	4
279304	59.11502156	10.06089108	19	3
280826	59.12386756	10.06289426	23	4
283254	59.13373797	10.06483553	14	0
278784	59.14332587	10.05735594	38	5
279018	59.15485817	10.05581035	36	9
300558	59.15988654	10.05898697	6	9
278499	59.17156774	10.05545704	0	0
272961	59.17771633	10.05355929	0	0
297546	59.19006197	10.04686326	0	0
281709	59.20882539	10.05693395	5	0
281318	59.21387931	10.05043061	16	0
287935	59.22439948	10.057035	2	0
297726	59.23396455	10.04948575	4	2
301375	59.24423523	10.04871875	0	0
297777	59.2505726	10.04446758	3	0
285463	59.26288023	10.03498151	0	0
286860	59.26739813	10.04445292	0	0
286684	59.28928421	10.0414214	0	0
298350	59.29511559	10.03988683	0	0
296763	59.30523327	10.02887484	0	0
296937	59.31148947	10.03191173	0	0
297913	59.32307718	10.02944754	0	0
298019	59.34064506	10.03028445	0	1
298014	59.34811378	10.03804708	0	0
298015	59.35844852	10.03276826	0	2
302314	59.36908735	10.02618775	0	0
301409	59.38604051	10.0222158	0	0
302298	59.39234013	10.01926721	0	0
302147	59.40367542	10.01635875	0	0
720515	59.42027722	10.01581529	8	0
298837	59.42880322	10.01830152	41	2
299581	59.44111411	10.00904008	3	0
300070	59.44505621	10.01502891	6	2
299576	59.45349236	10.01385581	9	2
331858	59.46535892	10.01314249	103	2
348365	59.51816461	10.00510209	0	0
289382	59.53707336	9.999103883	0	0
612610	59.54512803	9.995453034	0	0
297694	59.55604217	10.00091128	0	0
611638	59.56425942	9.998993367	0	0
298058	59.5704342	10.00223205	0	0
297883	59.58604656	9.995132637	0	0
614501	59.59387115	9.99241732	0	0
615001	59.59561479	9.986308929	0	0
614506	59.6296562	9.994133724	5	1
291264	59.63453163	9.992580142	5	8
290536	59.64501304	9.986086156	3	0
460970	59.65330158	9.982534859	0	0
279594	59.01075258	10.09641941	0	1
275163	59.01799768	10.09814062	2	1
273132	59.026669	10.09405964	242	17
281507	59.03635583	10.09376903	173	11
265301	59.04554272	10.09049771	1027	66
278901	59.05521345	10.08930857	360	29
653440	59.06283245	10.08376897	8	2
298187	59.07124241	10.08624034	15	0
284457	59.08168157	10.08079292	17	3
303241	59.08925168	10.08583056	320	40
280833	59.10035146	10.08640887	50	11
652003	59.1052164	10.07511299	5	1
297876	59.11502117	10.08312865	1	3
265813	59.12596303	10.08238838	27	0
278979	59.13511333	10.07704209	36	5
279618	59.14581	10.08135812	8	0
279615	59.15045401	10.0768374	0	0
280593	59.16429236	10.07241954	6	3
278497	59.17142692	10.07321492	26	6
279502	59.18170552	10.07462288	23	1
659145	59.19132322	10.0702097	5	1
801157	59.19891166	10.07314619	15	1
283574	59.20900231	10.06857246	29	0
287077	59.21340302	10.06804508	19	1
285491	59.22516099	10.06789948	54	5
286501	59.23357739	10.06502268	29	6
288362	59.23910454	10.06234527	2	0
933917	59.26274352	10.06522125	0	0
287079	59.27587818	10.05717716	0	0
297086	59.29713188	10.05734148	4	0
298266	59.3026703	10.05141526	12	0
298181	59.3140384	10.05192055	7	1
296614	59.32389183	10.05513036	15	3
300303	59.33208576	10.04804046	28	7
298011	59.34006967	10.0420097	0	0
298013	59.34810595	10.03805562	0	0
294621	59.36135164	10.0368931	0	0
298020	59.36756711	10.046948	0	0
291921	59.37554327	10.03677016	0	0
301412	59.38912224	10.03964487	0	0
302011	59.39169903	10.03797463	0	0
299873	59.39974582	10.04027625	0	0
299683	59.43951435	10.03718415	7	4
298731	59.4487348	10.02892371	20	9
269607	59.45703828	10.03231611	29	2
269611	59.46630969	10.03197826	10	0
297890	59.51854354	10.01836527	0	0
297698	59.52581039	10.01617721	0	0
298313	59.53858656	10.01898758	0	0
298483	59.54702291	10.02251233	0	0
297753	59.55666466	10.02016172	0	0
613697	59.56197888	10.01161086	0	0
611800	59.57467174	10.00848443	0	0
614624	59.59149831	10.01261149	11	1
289760	59.60160191	10.01256466	14	0
614233	59.60770534	10.0088645	1	1
303596	59.61792073	10.01061728	9	1
291228	59.62705851	10.00507264	31	1
615370	59.63476909	10.00601801	1	0
297620	59.6453399	9.998679359	0	0
297621	59.65772095	10.0018345	0	0
297622	59.66270189	10.0003978	0	0
274942	59.02900283	10.11126242	7	3
284476	59.03783987	10.10836587	59	9
273161	59.04551345	10.10698484	138	8
281664	59.0543138	10.11037409	90	7
280404	59.06660617	10.11168846	16	2
662945	59.07453338	10.10789588	11	1
280946	59.08060376	10.09726921	24	0
280197	59.09108885	10.10157377	613	66
280187	59.10003258	10.09919196	58	16
807199	59.11132661	10.10474994	0	1
807201	59.11597439	10.1012754	0	2
278729	59.12813246	10.1015625	17	2
800866	59.13768779	10.09157065	20	2
265821	59.14847333	10.09875114	0	0
265822	59.15132029	10.09987815	8	0
278722	59.16104965	10.0888583	16	0
297972	59.17017523	10.08838093	17	0
279235	59.17983285	10.0869559	9	0
280599	59.19194541	10.08518638	11	0
285759	59.19812104	10.0866051	34	5
285705	59.20669216	10.08595335	66	11
286917	59.21675277	10.08106832	61	5
295325	59.22047798	10.07945178	2	0
285157	59.2315625	10.08302164	0	0
286695	59.25470951	10.08337617	0	0
297659	59.26048461	10.08492848	0	0
296930	59.26898107	10.07755933	10	0
701650	59.28198565	10.07061405	29	3
295316	59.28738596	10.07470078	47	1
699619	59.29746417	10.07513919	45	2
297233	59.30721743	10.07269088	13	0
298223	59.31573028	10.07534372	15	0
296464	59.32347704	10.06716029	9	3
298180	59.33185953	10.07035817	6	1
297100	59.35102595	10.06798569	0	0
286651	59.3599754	10.05985252	0	0
298021	59.36857004	10.07037588	0	0
298374	59.40117667	10.06185199	0	0
302063	59.41482261	10.0482154	0	0
302137	59.42202777	10.05624537	0	0
301995	59.43244671	10.05383751	0	0
301925	59.45771532	10.04063943	0	0
299714	59.46516568	10.04895312	0	0
446877	59.483123	10.03668605	0	0
301006	59.4949213	10.04374178	0	8
612221	59.50208234	10.04009964	0	0
298077	59.51136594	10.04115045	0	0
297887	59.52127887	10.03916971	0	0
298456	59.52704804	10.04002533	0	0
298482	59.53681764	10.03785074	0	0
612903	59.54782367	10.03245128	0	0
298153	59.55943438	10.03251034	0	0
612088	59.57273315	10.03879386	3	0
297989	59.58379556	10.03220852	0	0
592807	59.591453	10.03289525	29	1
290322	59.60044218	10.02635166	99	7
297628	59.60894657	10.02234532	10	1
614372	59.62475126	10.01908383	0	0
615372	59.63732742	10.01806015	0	0
614620	59.65763151	10.01904469	0	0
445478	59.66767112	10.02190052	0	0
281973	59.01148276	10.13232829	6	2
280389	59.01899125	10.13131407	3	1
272762	59.02584994	10.12976674	2	3
300789	59.03885757	10.12557008	104	11
281364	59.04739557	10.12516802	100	12
301148	59.05653253	10.12436462	930	153
280402	59.06254416	10.11964002	19	2
662786	59.07248736	10.12015628	7	1
663098	59.08282106	10.12102086	40	6
282556	59.09332486	10.11852059	40	4
275036	59.10192364	10.12008316	46	7
283399	59.10954378	10.11802165	126	61
278815	59.1194732	10.11662881	38	7
283231	59.13132895	10.1149333	0	0
279241	59.13536325	10.11797787	4	0
280829	59.14534568	10.113862	24	2
280215	59.15376808	10.10564594	30	0
280589	59.16541886	10.10307364	2	0
282121	59.16961708	10.10642684	14	0
298045	59.18075231	10.10619448	4	0
297678	59.18893648	10.09924385	0	0
287316	59.19915229	10.10114614	17	3
296630	59.20681086	10.10747019	30	2
297247	59.21775806	10.09957779	0	0
286237	59.22592762	10.1019438	27	1
301721	59.23805125	10.10038584	3	0
297242	59.24839345	10.0969876	6	0
301639	59.25462487	10.09772243	14	0
295119	59.26151806	10.09487462	6	0
285429	59.27294458	10.09427182	14	1
288159	59.27958427	10.0890252	42	0
295314	59.29002642	10.08812638	58	8
287388	59.29691347	10.08966891	93	4
296458	59.30696187	10.08909159	25	1
285947	59.31594774	10.08884512	7	0
682848	59.32595691	10.08853896	13	5
300295	59.33143294	10.08889952	38	4
284944	59.34230899	10.08389326	33	0
302174	59.35127604	10.07629782	3	0
298172	59.38635788	10.07286312	0	0
287622	59.39740394	10.07742138	0	0
298349	59.40570078	10.06576564	0	0
285783	59.41547647	10.06893635	0	0
285782	59.42226457	10.07556092	0	0
297709	59.43220361	10.0774688	0	0
287020	59.44098832	10.06980613	0	0
860064	59.44880546	10.06624682	0	0
290860	59.45754361	10.06753568	0	0
290171	59.46684463	10.06799175	0	0
298251	59.47853169	10.06205242	4	0
289574	59.48952348	10.06276685	0	0
288736	59.49416551	10.06040004	23	0
288919	59.50352179	10.06165386	22	5
697564	59.51442894	10.05870415	0	0
613175	59.52262462	10.05772414	6	1
298402	59.53261303	10.05275355	0	0
298243	59.53931206	10.05281468	0	0
298211	59.54562267	10.05560162	0	0
613207	59.55802759	10.05528418	0	0
298148	59.56543038	10.04950008	0	0
291279	59.57549643	10.05213075	15	1
264352	59.58489873	10.04631762	67	6
615250	59.59254465	10.0447393	53	9
289734	59.60279519	10.0438924	69	14
615687	59.61325222	10.04921042	0	0
445806	59.64813936	10.03708397	0	0
272941	59.01052478	10.14855458	0	0
272524	59.02054023	10.14327007	34	1
272548	59.02964439	10.14656241	33	7
273903	59.03834582	10.14662827	1	1
664034	59.04569942	10.14215084	92	4
264541	59.05735635	10.14300478	337	38
662946	59.06652769	10.13752903	126	7
266405	59.07475599	10.13839732	38	3
266411	59.08450904	10.13872575	18	1
266088	59.09424078	10.13640328	30	6
663249	59.10276482	10.13762772	31	1
273525	59.10969811	10.13661214	15	0
380459	59.1196854	10.13221294	120	17
273176	59.12913969	10.1312407	18	0
667699	59.1360918	10.13567894	8	1
272206	59.14695538	10.13124754	0	0
273106	59.15411343	10.13041056	7	2
273540	59.16466528	10.13028265	19	3
264859	59.17251106	10.12466979	31	4
279358	59.18980978	10.11888811	0	0
286513	59.20118906	10.12251549	6	1
695589	59.20724787	10.12040228	43	9
285713	59.22095175	10.11310693	3	0
301786	59.22725177	10.11621807	25	3
301784	59.23483021	10.11593807	6	1
302087	59.24865145	10.11450042	1	0
286697	59.24982655	10.11481735	0	0
701766	59.26510114	10.10749764	0	0
302098	59.26963742	10.11347866	2	0
296768	59.29289214	10.10748379	0	0
287559	59.29780164	10.10603686	87	6
285181	59.30983595	10.10210632	9	0
286686	59.32064354	10.10688925	0	0
285951	59.32559629	10.09514416	3	0
286243	59.33458383	10.09987792	9	1
302029	59.34471675	10.09937669	38	1
287985	59.35016309	10.10375317	24	2
288369	59.35974331	10.09643028	21	2
296911	59.36642939	10.09276157	0	0
287596	59.37781053	10.09685055	0	0
287619	59.40314383	10.08653069	0	0
286049	59.41417622	10.09411003	0	0
286300	59.42462847	10.09205049	0	0
286303	59.43355306	10.09330699	0	0
287019	59.44057871	10.08714033	10	2
297646	59.45193313	10.08398065	10	3
698959	59.46047786	10.08521194	4	0
288980	59.4660861	10.0853268	21	2
298250	59.47740685	10.08380844	2	0
290168	59.48589926	10.07852256	14	1
289557	59.49338619	10.08007102	33	5
612876	59.50369628	10.07714599	74	8
264238	59.51355334	10.07734541	4	1
612447	59.52020945	10.07122381	27	2
290903	59.53109476	10.07620189	353	69
612911	59.53897146	10.07334493	77	36
291252	59.54696649	10.07313265	71	12
289746	59.55765756	10.06779865	23	2
612901	59.56619373	10.06813974	64	3
291397	59.57831447	10.06623613	31	1
297756	59.58544423	10.06750808	33	5
303769	59.59749253	10.06537907	1	0
613813	59.59943258	10.06639048	5	0
613810	59.60943013	10.06906562	0	0
614099	59.61970237	10.06293179	0	0
298389	59.63351705	10.05733932	0	0
349899	59.64608479	10.06029569	0	0
279037	59.01271671	10.16614731	0	4
272754	59.01718912	10.16380732	0	0
279196	59.0292804	10.16337798	16	2
664482	59.03938541	10.16034895	0	0
283222	59.05236665	10.15697273	2	0
284441	59.05659604	10.15893277	43	0
282722	59.06648391	10.15709944	291	28
284625	59.07635166	10.15792553	20	1
279968	59.0834516	10.15522249	34	1
284099	59.09209657	10.15395008	1	0
274549	59.10343777	10.15539957	15	1
273363	59.10921272	10.15019973	14	1
273362	59.11795076	10.14696959	18	4
382178	59.12943526	10.14839957	102	27
266209	59.13825379	10.14974466	38	3
930818	59.14438221	10.15387244	4	0
273235	59.15598125	10.14180754	9	11
299747	59.16528519	10.14481973	0	0
285972	59.19082006	10.1381773	8	1
286504	59.20077182	10.13944137	29	10
695590	59.20929947	10.13747268	497	36
751400	59.21873628	10.13547622	452	35
288163	59.22716094	10.13504642	121	16
695302	59.235016	10.13387055	16	3
302224	59.24276393	10.13465566	0	0
287311	59.26275452	10.13000196	7	0
699809	59.27103128	10.12878701	0	0
301564	59.28254033	10.12460783	3	0
285697	59.29122269	10.12604207	33	5
288375	59.29675907	10.12259803	28	2
301480	59.30689972	10.12553757	2	0
296298	59.31551524	10.12187315	0	0
297397	59.32754821	10.11863967	5	2
301362	59.33838217	10.12394589	0	0
301361	59.34481595	10.11804419	0	0
287984	59.35304494	10.11467731	5	0
288184	59.36176667	10.11535404	308	32
305773	59.37031363	10.11825414	26	5
285163	59.37888592	10.11650916	11	8
298170	59.39005561	10.10894189	34	5
287469	59.39709826	10.11735099	12	0
288035	59.40756524	10.11418048	4	0
286943	59.416809	10.1120723	6	0
287411	59.42388081	10.11150071	10	0
286701	59.4343207	10.10812494	9	4
304955	59.44263366	10.10089774	20	2
290156	59.45183783	10.10275815	6	1
300584	59.46133248	10.10204169	11	4
289360	59.46851963	10.09936628	59	2
289170	59.47700603	10.09523144	39	1
291075	59.48632008	10.09934002	42	8
288735	59.49769966	10.09928437	13	2
290345	59.50380598	10.09667605	21	5
611926	59.51371647	10.09304514	23	14
288713	59.52527449	10.09450724	30	0
289727	59.5319794	10.09173666	413	75
291287	59.5393277	10.09031128	242	83
263043	59.54859484	10.0881059	32	5
611799	59.55833696	10.08788108	13	1
290890	59.56734319	10.08171165	11	1
291407	59.57675082	10.08454077	28	2
297763	59.58409048	10.08247941	7	0
614097	59.59499713	10.07907058	0	0
289750	59.60190879	10.07649287	0	0
297836	59.60889838	10.0846693	0	0
291202	59.62212096	10.07520727	0	0
291203	59.62612882	10.07716258	0	0
384642	59.02363226	10.18109601	39	18
273317	59.03237137	10.17923199	114	10
280284	59.04010213	10.17913336	49	3
280731	59.049116	10.18039616	50	3
282083	59.05763971	10.17820929	65	6
283687	59.06760227	10.17425651	9	2
658891	59.07355184	10.16835546	27	1
281194	59.08651929	10.17041703	18	5
283775	59.09382286	10.1680034	27	5
258057	59.1031799	10.16583062	51	5
258055	59.11113204	10.16792688	55	11
666812	59.12159885	10.1751166	15	0
274493	59.13042947	10.16520119	287	22
266034	59.13838486	10.16502248	342	55
274275	59.14842123	10.16422144	38	3
274640	59.15646032	10.16441079	41	4
275268	59.1669537	10.16018805	29	6
273232	59.17778439	10.16580434	0	0
666445	59.18416458	10.15945999	14	6
299050	59.19284017	10.15417845	5	6
288329	59.20119421	10.15580904	38	8
288384	59.21054428	10.15932689	21	1
288313	59.21829155	10.14762574	49	2
286481	59.23034518	10.15307362	13	0
288171	59.23579093	10.15248885	30	5
297182	59.246399	10.1487193	0	0
760794	59.25517846	10.14964613	0	0
285475	59.26303092	10.14724073	12	1
287972	59.27353272	10.14683658	49	3
871105	59.2839598	10.14544817	4	0
302171	59.28856466	10.145659	9	0
286220	59.30025564	10.1414253	61	7
302043	59.30637403	10.1383077	12	0
285935	59.31581487	10.13996248	2	0
302176	59.32486758	10.13289897	0	6
284907	59.33536918	10.13941548	7	5
295942	59.34460124	10.13550958	0	0
286202	59.35340365	10.1328892	28	6
297536	59.36350628	10.13451084	142	5
301860	59.37055907	10.13016036	73	12
302624	59.38212901	10.13295512	18	4
287871	59.389835	10.12751447	10	17
286583	59.39863961	10.12586168	31	4
286292	59.40593988	10.13232378	16	3
286036	59.41697464	10.13030571	24	12
262367	59.42576588	10.12451688	109	18
286936	59.43418115	10.12271187	5	1
286301	59.44327006	10.12580273	15	13
297638	59.4510266	10.1189154	0	0
289971	59.46116653	10.12023026	10	0
298334	59.47277616	10.11419975	0	0
291253	59.48303856	10.11030902	0	0
289375	59.49549723	10.10917423	0	0
289149	59.50460526	10.10821207	7	1
288753	59.5130106	10.10899237	56	3
289355	59.52365393	10.1087365	41	5
699331	59.53181796	10.10499963	20	3
291387	59.54084191	10.10517962	22	2
612487	59.5494796	10.10239911	11	5
297895	59.55989678	10.10312649	37	0
288962	59.56602832	10.10398902	10	1
613972	59.57723818	10.10324718	6	1
615574	59.58236236	10.097938	4	3
298122	59.61724	10.09887738	0	0
609627	59.61983638	10.09395309	0	0
659591	59.02604422	10.19878012	0	0
283850	59.03214639	10.19612489	4	1
273950	59.04006409	10.19549617	6	3
280736	59.05147003	10.18914191	13	0
283689	59.05948185	10.19736104	25	3
284149	59.06739805	10.19184228	106	19
280966	59.07558555	10.18593158	460	25
283633	59.08349828	10.18893846	5	0
516643	59.09321976	10.19430372	2	0
929145	59.10568138	10.18948187	32	1
272686	59.11204333	10.18144902	41	0
275811	59.12063991	10.18561666	381	37
277541	59.13022185	10.18385181	2318	303
258582	59.13850114	10.18171677	1332	158
929151	59.14837862	10.18023124	1097	111
256837	59.15705314	10.17807641	46	13
275610	59.16516097	10.17549264	61	12
522141	59.17541542	10.17652589	17	8
273410	59.18572894	10.1788439	8	0
877895	59.19298554	10.17007777	7	1
299175	59.1990997	10.16933422	18	3
294941	59.21397066	10.17679152	0	0
934085	59.21829375	10.16555007	0	0
759980	59.22714369	10.16797404	2	0
760635	59.2382786	10.16674573	10	1
295171	59.24508215	10.16485367	23	3
300866	59.25540677	10.16070925	11	0
699990	59.26543667	10.16327751	33	2
286447	59.2714049	10.16695123	16	2
871395	59.28001036	10.16752441	7	0
302170	59.29075926	10.16180398	22	0
271917	59.3003505	10.15831138	95	1
288009	59.30698425	10.16436295	33	5
285457	59.31760905	10.15805711	294	33
287742	59.32642035	10.15441229	15	3
286681	59.3361895	10.15810486	9	0
301371	59.3451257	10.1549384	44	4
285414	59.35457146	10.1530151	50	2
286195	59.36212894	10.15128304	18	0
286689	59.37459016	10.15047372	12	0
287789	59.37954644	10.14797857	8	0
298220	59.38855438	10.13909485	0	0
286937	59.4005418	10.136702	0	0
860053	59.40770541	10.14472489	20	1
298371	59.41549801	10.14497111	12	2
286589	59.42861928	10.13728076	5	0
298490	59.43438259	10.14465639	20	3
287611	59.44713995	10.13670976	0	0
298336	59.45055654	10.1380124	6	0
288750	59.46130187	10.14300739	3	0
261586	59.46942729	10.14439842	1	0
269703	59.47856115	10.13316671	8	0
268666	59.48636819	10.13540014	2	0
612448	59.50086323	10.13746814	0	0
611782	59.50446212	10.12848616	99	4
263671	59.51480656	10.12981066	425	50
298215	59.52680846	10.12658714	0	0
298216	59.53178559	10.12208891	10	1
612932	59.54120249	10.11947263	15	5
612379	59.54872042	10.12225785	21	11
288549	59.56078995	10.12440944	4	0
303780	59.56529984	10.11814302	7	2
290877	59.57663329	10.11434288	0	0
289368	59.58863649	10.1201893	0	0
812220	59.60256187	10.11766974	0	0
811946	59.61630438	10.10732041	0	0
284153	59.03263026	10.21295126	0	0
280728	59.04064086	10.21430333	56	8
284621	59.04878823	10.20942475	44	3
281670	59.05977427	10.21168323	80	4
283017	59.0665852	10.21225616	31	2
274069	59.0785716	10.2094858	172	15
272611	59.08592289	10.20728081	724	58
302742	59.09489439	10.20444116	622	41
302746	59.10379763	10.20690896	220	19
272623	59.11260366	10.20665657	501	36
274663	59.12143906	10.20418283	788	49
306210	59.13119707	10.20074179	1362	249
274897	59.13982078	10.19943426	2413	342
272514	59.14950652	10.20047976	1148	137
927366	59.15789379	10.19811543	131	17
274613	59.16636508	10.19563667	136	12
273682	59.17440617	10.19563814	6	3
299648	59.1813065	10.19342679	0	0
274832	59.19495396	10.18503771	4	0
303271	59.20345984	10.19085976	20	1
301379	59.21241229	10.18809517	7	0
297160	59.22006841	10.18800229	18	2
760466	59.22993652	10.18672088	49	1
760630	59.23657044	10.18445076	1	2
761914	59.24672435	10.18186283	45	10
296372	59.25540064	10.18448077	30	0
296770	59.26739501	10.1915147	0	0
286691	59.27241981	10.17835877	9	0
302091	59.28168814	10.17870485	15	0
288210	59.29184298	10.17831163	16	8
287090	59.30081382	10.17711329	478	78
287375	59.30974502	10.17872601	624	190
288188	59.31698386	10.17630512	46	7
285450	59.32898824	10.17462826	25	5
285453	59.33656909	10.16608514	8	0
287584	59.35390657	10.16701381	28	2
301737	59.3614898	10.16975109	3	0
286085	59.37188918	10.16906264	37	10
287458	59.38118704	10.17081033	40	15
298421	59.38981755	10.16327896	0	0
262696	59.43952709	10.16262648	0	0
297711	59.44730597	10.14982777	0	0
262697	59.45549414	10.14827039	0	0
262699	59.46138558	10.1463179	1	6
267976	59.46891577	10.14513681	5	0
261583	59.47766638	10.14819252	6	0
267308	59.48495525	10.15517435	21	1
611633	59.49806165	10.15168741	0	0
290852	59.50728526	10.14908456	21	1
288539	59.51278901	10.14901829	15	2
289548	59.52502586	10.14333871	0	0
299624	59.54450483	10.14807675	0	0
705997	59.55117222	10.13585227	0	0
299486	59.55979127	10.14198731	41	4
267028	59.56495679	10.13794597	0	0
812335	59.58279192	10.13744501	0	0
812222	59.58724412	10.13575195	0	0
297880	59.59426484	10.14002447	3	0
811948	59.60503282	10.13870883	2	0
274127	59.03475724	10.22351093	0	0
274736	59.04074182	10.22905321	126	12
658474	59.05068782	10.22611208	23	3
274318	59.05865851	10.22689311	3	3
274555	59.06821505	10.22179394	3	0
272883	59.07720205	10.22592715	5	9
516097	59.08733364	10.22217937	83	10
278073	59.09579956	10.22424144	899	67
259397	59.10465136	10.22225895	958	66
273282	59.11355202	10.22165104	1159	227
259093	59.12243338	10.21947572	810	109
257326	59.13169619	10.21873948	4082	2651
271400	59.13995345	10.2172101	1459	201
259091	59.1495033	10.21568062	2180	227
258411	59.1574685	10.21801658	587	28
274414	59.16812881	10.21244807	535	53
304708	59.1761208	10.21261826	420	86
504534	59.18396056	10.21086764	95	42
703130	59.19591287	10.20978349	10	5
918900	59.20218129	10.21637622	4	1
301482	59.21553245	10.20342008	0	0
762236	59.22137305	10.20794425	24	2
306007	59.22930284	10.20525312	36	1
301744	59.23771705	10.20555845	7	0
296314	59.24675706	10.20220338	0	0
294835	59.25602906	10.20216223	15	1
295155	59.26524036	10.19916871	20	0
296842	59.27569999	10.1995282	14	4
295531	59.28369588	10.19704479	19	3
270139	59.29414956	10.2005766	30	7
285423	59.30190699	10.19453363	486	42
285989	59.3103191	10.19539918	73	2
286872	59.32027877	10.18863531	16	0
288187	59.32798821	10.19153902	0	0
287097	59.3417416	10.19573495	0	0
287808	59.34580319	10.19254987	0	3
297963	59.35291862	10.18688227	9	3
291098	59.36392545	10.18588584	31	0
285549	59.37294009	10.17823908	18	2
285765	59.38059969	10.18411865	61	1
298178	59.4013117	10.18105508	0	1
297904	59.41292258	10.17727555	0	0
287661	59.41802804	10.18307666	0	0
297903	59.42877198	10.184444	0	0
285036	59.43596152	10.17765794	5	0
297714	59.444292	10.1735692	14	0
285052	59.45406948	10.17231406	2	0
291441	59.46189266	10.17875123	2	0
674612	59.47262503	10.17342063	10	2
268664	59.47904343	10.16274528	11	6
259762	59.48993069	10.16885911	21	1
259759	59.49804106	10.17457264	19	1
267018	59.50834118	10.16587753	55	13
297705	59.51895493	10.15670625	6	2
269253	59.52443033	10.16609309	12	0
722603	59.53609974	10.16123096	16	6
259734	59.54224622	10.16342933	22	1
268911	59.55216334	10.15869658	7	2
511295	59.56073401	10.15833585	16	1
511294	59.56632116	10.14943631	0	0
297745	59.57597401	10.16100123	0	0
297934	59.58929849	10.14560569	0	0
607025	59.59732657	10.15024078	18	0
273840	59.09621664	10.24093443	224	24
305565	59.10536677	10.24177486	474	54
259065	59.11483123	10.23820089	1630	194
305874	59.12354567	10.23640656	1461	246
274483	59.13190066	10.23556641	1793	374
925018	59.14133876	10.23583937	1243	147
274901	59.14971581	10.23285681	822	50
925256	59.15542609	10.23522302	13	1
272389	59.17022872	10.23263454	21	6
272497	59.17677122	10.23112273	25	4
273796	59.18623637	10.23161235	91	9
274686	59.19418929	10.22803795	236	25
918901	59.20328325	10.22341155	71	15
296345	59.21459845	10.22546392	12	3
297269	59.22039903	10.23367456	0	1
301677	59.23167766	10.21989173	37	3
270594	59.23919955	10.22153001	29	2
301746	59.24930369	10.22122776	49	6
302342	59.25715432	10.2199353	25	10
271681	59.26537207	10.21812783	91	3
748403	59.27657249	10.21662866	11	0
302228	59.28578629	10.2182843	67	5
295046	59.29103149	10.21635476	56	8
301578	59.30182129	10.21482189	179	11
287092	59.31351022	10.20676853	2	0
288018	59.32055812	10.20940656	0	0
302040	59.33235844	10.20184944	0	0
297905	59.334151	10.20855401	0	0
674738	59.34791339	10.20132069	4	0
286769	59.35510442	10.20271285	5	11
285275	59.36821506	10.20283367	6	1
285009	59.37309493	10.20351447	10	6
287638	59.3828433	10.19873542	19	1
287859	59.39067338	10.19865212	67	8
287857	59.39971866	10.20015335	11	0
288061	59.40849965	10.19924363	10	0
288019	59.4160886	10.20301506	5	2
287842	59.42721115	10.19727513	40	3
262130	59.43644088	10.19609321	108	17
262134	59.44437472	10.19130553	16	2
262140	59.45489429	10.19044323	28	5
285058	59.46250887	10.19024805	19	2
259770	59.47297924	10.18955167	72	4
298690	59.48368446	10.18865446	20	0
298795	59.49095875	10.18264844	25	5
298798	59.49882695	10.18453986	42	4
261452	59.50784526	10.18238977	139	36
268338	59.51681777	10.18231322	19	2
511418	59.52822918	10.18084937	15	3
268291	59.53499414	10.18064624	2	4
268531	59.54371702	10.17973115	2	0
299732	59.55190638	10.17808224	4	17
511293	59.56144957	10.1753769	0	0
297742	59.57312193	10.17470676	0	24
644820	59.58125515	10.17632751	5	2
920601	59.04398586	10.26846565	0	3
522263	59.05372776	10.26738311	0	0
272335	59.0617451	10.26450506	8	7
272990	59.07035437	10.26179441	66	13
666580	59.07891631	10.26148594	42	9
521685	59.08792244	10.25960347	143	17
668141	59.09718093	10.2590415	608	36
305883	59.10577859	10.25943936	171	10
266372	59.11515655	10.25618705	940	86
264930	59.12417107	10.25447202	1407	176
306022	59.13305016	10.25339968	1364	156
276231	59.14021188	10.25390929	493	45
273883	59.15088361	10.25144164	520	44
300113	59.15915856	10.24748797	38	1
665360	59.17058974	10.25780432	0	0
300052	59.17682512	10.24729506	48	20
273221	59.18525987	10.24773761	40	7
299842	59.19657056	10.23992651	0	0
761913	59.20448815	10.24671973	82	12
301496	59.21395877	10.24390103	47	6
296952	59.22093749	10.24386555	19	4
301671	59.22966845	10.2372494	0	2
301584	59.23654531	10.23737348	6	0
302400	59.25074035	10.23593027	3	3
749544	59.26000432	10.24214714	2	1
295202	59.26676913	10.23568339	43	7
302045	59.27720362	10.22855297	12	1
876741	59.28569183	10.23257427	16	2
296522	59.29554918	10.2256095	28	8
296195	59.30284149	10.23034809	11	0
301502	59.30762381	10.22713817	0	0
301753	59.32133065	10.22470876	16	1
674992	59.33116411	10.2240303	0	0
287007	59.34185425	10.23128744	7	0
288054	59.34690387	10.22093514	40	4
286338	59.35628868	10.22826671	13	2
285587	59.36566627	10.22221394	8	0
285340	59.37385209	10.21254849	0	0
288267	59.38430896	10.2135485	29	2
285847	59.39250474	10.22085234	19	2
285770	59.40096272	10.21866556	6	0
287863	59.41062741	10.21338141	133	20
263511	59.41906121	10.21242322	104	2
287293	59.42842627	10.21717818	21	3
301357	59.43766862	10.21019155	34	3
263957	59.44587659	10.20837496	20	5
263965	59.45643441	10.21138887	25	3
286402	59.46355447	10.2052295	33	5
287298	59.46984526	10.20059417	6	0
297707	59.48024088	10.19963429	0	0
298692	59.48755464	10.19671744	4	2
269216	59.4994628	10.19999015	74	7
512082	59.50869697	10.20129553	151	27
511950	59.51686258	10.19958237	1	16
645161	59.52360656	10.19080688	0	1
298683	59.53553653	10.19252921	0	0
812450	59.54672067	10.19658723	0	0
608167	59.56123882	10.1875249	0	0
288459	59.5719253	10.19185259	74	7
920599	59.04776383	10.27420578	0	0
522267	59.05291519	10.27806904	0	0
920597	59.06103272	10.27244937	0	0
916954	59.07341367	10.2786652	0	1
272438	59.07949767	10.27814165	9	5
272432	59.08718135	10.27399707	43	6
278413	59.09630965	10.2728365	9	6
275042	59.1080679	10.28227712	2	7
931837	59.11327939	10.27699996	20	7
277350	59.12458957	10.2726714	980	71
272167	59.13306422	10.26940608	980	66
272457	59.14233859	10.27117873	180	9
272723	59.15048001	10.26455576	39	4
273614	59.16086508	10.26813409	59	10
277524	59.16883817	10.26663106	110	10
274451	59.17697179	10.26677557	20	5
665206	59.1875855	10.26310796	0	61
665210	59.1977341	10.26301265	0	1
761750	59.20662762	10.26226356	22	2
271669	59.21438599	10.2569318	44	0
752701	59.22396523	10.2579155	77	16
752986	59.23029438	10.25331713	30	15
490320	59.24086783	10.25414932	1	4
490146	59.24980925	10.25396159	3	10
305831	59.25899495	10.2535541	27	4
749771	59.26718103	10.25108666	60	2
747630	59.27648823	10.2508705	502	53
301490	59.28458146	10.25082616	42	18
297109	59.29298473	10.25173743	91	12
747932	59.30295403	10.24813592	13	1
289770	59.31344436	10.24357773	27	0
297768	59.32426167	10.23612649	2	0
287010	59.33406557	10.2469728	0	0
286023	59.33924276	10.23946002	14	2
284728	59.34895651	10.24327039	177	13
262709	59.35761909	10.24247648	103	18
264249	59.36635662	10.24228726	108	6
284966	59.37602862	10.2408981	47	5
286515	59.38375378	10.23480416	45	10
284761	59.39359053	10.23730402	11	0
285544	59.39967601	10.23082291	24	0
287837	59.41108633	10.23421443	30	14
288268	59.41822625	10.22739699	109	14
297853	59.42840776	10.23432539	17	2
263959	59.43862606	10.2302398	22	1
287519	59.44631889	10.22430022	31	2
286812	59.45689189	10.21917299	0	0
286602	59.4634082	10.22622489	0	0
268336	59.46938707	10.22314902	0	0
267560	59.48471629	10.21673356	0	0
722037	59.48934595	10.21727861	0	0
645612	59.50062267	10.21864512	37	18
299161	59.50914349	10.21805577	131	34
298792	59.5177998	10.21356422	3	0
511692	59.52422812	10.21007928	0	0
298686	59.53734878	10.21687849	0	0
812449	59.55324642	10.21682335	0	0
289473	59.56281596	10.21356508	3	0
273793	59.05963482	10.29998236	0	0
299319	59.0711038	10.29848665	8	2
266379	59.08018748	10.29419766	26	5
810370	59.08925678	10.29386702	36	10
917539	59.09729071	10.29176282	33	5
298922	59.10624767	10.29309023	35	9
276678	59.11494209	10.29181965	27	1
660776	59.12510946	10.28925145	129	15
277183	59.13251798	10.28370896	259	30
275067	59.14249661	10.28900467	409	39
272816	59.15228307	10.28560606	148	24
298812	59.15841046	10.2913747	1	1
919371	59.17082882	10.27749968	10	1
273193	59.17999435	10.28179155	22	7
294971	59.18951899	10.27997088	17	3
295534	59.19683426	10.27824599	0	1
296517	59.20497378	10.27684745	48	8
294749	59.21518176	10.27744554	70	12
270581	59.22361561	10.27609177	734	62
297265	59.23233329	10.27490711	200	34
303697	59.24057022	10.27139719	32	10
296802	59.24960169	10.27405749	27	0
301803	59.25846523	10.27185624	15	2
958959	59.26853397	10.26652686	13	0
747945	59.27785508	10.27012633	35	4
302346	59.28564041	10.26418962	36	4
296149	59.29632094	10.27068443	19	0
301500	59.30786832	10.26336239	2	0
294827	59.31288938	10.25628291	12	2
287228	59.32238232	10.26303366	27	2
290560	59.32982177	10.25515372	10	0
285012	59.34074356	10.26090491	68	11
288247	59.34897096	10.25625628	40	6
286063	59.35828929	10.2520745	75	17
288052	59.36693561	10.25414605	599	113
286138	59.37683476	10.25563973	83	19
287723	59.38527288	10.25363847	105	20
285050	59.3917849	10.24815328	31	1
263542	59.39911902	10.25509896	10	0
287918	59.41236953	10.24814017	29	5
287065	59.42026783	10.25013223	34	12
286827	59.42999925	10.24706557	30	5
287523	59.43807736	10.24271787	17	3
303001	59.4460323	10.24534841	20	0
267008	59.4547905	10.24766042	23	0
269869	59.46472045	10.24155342	19	0
267746	59.47555799	10.24417634	14	2
268297	59.48466015	10.23932854	14	8
267921	59.49416822	10.23578361	6	6
267965	59.50179155	10.23351554	79	8
512503	59.50842714	10.23451093	74	8
269228	59.51749675	10.24307775	0	0
269557	59.5286251	10.23652242	0	0
267784	59.53515707	10.23317374	0	0
297567	59.55499765	10.22883991	136	7
917545	59.07236205	10.30612129	0	0
274085	59.09073083	10.30767819	2	5
272989	59.09783149	10.30733977	12	1
277745	59.10438165	10.30262278	10	0
278260	59.12781977	10.31233557	0	0
273192	59.13449369	10.30440511	15	15
264495	59.14406669	10.3049471	332	21
272663	59.15285747	10.30219595	62	16
275289	59.16119546	10.30397372	38	3
273801	59.1699342	10.2997667	26	11
301808	59.17942786	10.29993055	18	1
301980	59.1904934	10.29685682	34	4
297464	59.19843317	10.29790058	43	4
302117	59.20627422	10.29754103	14	7
295574	59.21509428	10.29303798	321	27
303538	59.22346349	10.29325528	1222	210
753414	59.23338712	10.28624962	19	3
305771	59.24169985	10.2919103	221	27
705084	59.25139569	10.28921471	6	32
302049	59.26070007	10.28829929	30	7
297165	59.26668316	10.28849023	17	9
302112	59.27868668	10.28380942	32	4
294984	59.28552708	10.27852287	26	13
295627	59.29458579	10.28181146	28	4
276197	59.30317914	10.27923522	9	1
289769	59.31378864	10.28397094	12	4
288222	59.32313082	10.27641575	130	11
285832	59.33342781	10.28091625	62	10
285562	59.34311408	10.27540673	17	0
286107	59.34920345	10.27389144	7	1
284737	59.36018433	10.27379045	55	10
377455	59.36797654	10.27324389	974	101
262899	59.37503489	10.27109097	311	55
287265	59.38397886	10.27090257	17	2
286799	59.39442483	10.26617978	6	1
263543	59.40508264	10.26246162	8	0
286395	59.41118182	10.26455659	47	20
284853	59.42023184	10.27072968	84	20
264259	59.42986859	10.26430482	83	10
286387	59.43963531	10.2639348	87	7
288288	59.44933389	10.2645862	69	5
304179	59.45630758	10.26174924	35	3
268343	59.46559212	10.26121427	25	9
269256	59.47412694	10.2588141	31	4
269067	59.4815932	10.25476036	51	15
727679	59.49284601	10.2534087	614	57
727499	59.50152847	10.25422492	900	129
299735	59.5114288	10.24925395	107	10
299627	59.52074143	10.24943579	0	0
269844	59.5304827	10.24756961	0	0
289658	59.53643967	10.25083953	13	1
288850	59.54596713	10.24943758	64	1
660347	59.12646061	10.32372971	15	7
272657	59.1360631	10.32308027	36	13
273974	59.1441437	10.32197752	18	5
272108	59.15328479	10.31738792	4	0
277025	59.16276641	10.32028626	8	3
296015	59.17141623	10.31702718	19	5
749302	59.17933317	10.32035343	50	4
749028	59.18911016	10.31761538	101	5
300214	59.19663621	10.31206894	23	2
748634	59.20703917	10.31380816	133	15
748171	59.21457767	10.31114202	395	127
297025	59.22546268	10.31046123	535	88
491244	59.23379037	10.3107983	240	14
301868	59.24305625	10.30684891	44	6
294736	59.25323969	10.30257595	48	4
295458	59.25956829	10.30642506	107	11
294703	59.26890821	10.30249974	254	20
704149	59.27669558	10.30583757	38	6
278330	59.28826213	10.30314506	49	24
803123	59.29460169	10.29834548	6	1
275411	59.30569898	10.29990064	13	3
285001	59.31466289	10.30161842	54	9
288257	59.32324638	10.29589058	31	4
286095	59.33184144	10.29495388	19	0
286314	59.34069886	10.29364357	58	7
285047	59.3502785	10.29432119	56	10
734512	59.35950054	10.29315913	305	6
288784	59.3694956	10.29429104	18	0
675163	59.37799042	10.28740043	44	5
287263	59.38546907	10.29109804	22	1
287262	59.3955069	10.28959688	18	0
289761	59.40532888	10.2880965	5	0
285137	59.41302141	10.28757981	717	66
285129	59.42010628	10.28404108	167	43
264253	59.43092944	10.28686835	179	3
288310	59.44045598	10.27887017	19	4
285916	59.44812663	10.27864321	21	0
267021	59.45846356	10.28261961	29	6
722807	59.46758613	10.27447981	29	1
268851	59.47286582	10.27710696	2	4
267502	59.48321715	10.27501608	42	5
259743	59.49364988	10.27129633	238	33
299820	59.50318259	10.27294698	133	14
269715	59.51189468	10.2698332	20	3
299817	59.5204378	10.26623026	90	3
302637	59.53009532	10.26881422	12	3
608530	59.1446695	10.34414966	5	1
270761	59.15341749	10.33821514	37	2
296805	59.16523019	10.33089646	11	0
296494	59.17466434	10.33152781	6	1
295841	59.18238475	10.33102738	44	13
301913	59.18870372	10.3278045	0	1
295213	59.19829703	10.33135659	339	35
755797	59.20925463	10.33119828	248	4
295612	59.21677513	10.33058179	350	18
302348	59.22345674	10.32632224	615	82
753955	59.23431902	10.32596541	196	15
753290	59.24577272	10.32049453	0	1
297146	59.24986485	10.31669726	3	0
752245	59.26004973	10.317452	0	0
934781	59.27037395	10.31781818	435	29
803600	59.28077043	10.32069027	750	88
278139	59.28986869	10.32037625	27	2
276165	59.29856881	10.31589783	14	8
276204	59.30510156	10.31969241	47	4
275916	59.31536372	10.3243986	0	0
290182	59.31915206	10.30796096	5	0
287850	59.33423853	10.31596403	80	7
288766	59.34161772	10.31155794	262	36
285815	59.36442513	10.31033675	2	0
285817	59.37001671	10.30947708	37	4
288093	59.37634171	10.3048845	27	1
285674	59.38817307	10.305876	36	2
285669	59.3956568	10.30560616	77	11
286168	59.40422748	10.30260275	14	3
287027	59.41277643	10.30736049	20	3
287471	59.42212115	10.30386617	169	14
285624	59.43155588	10.30157647	31	4
285654	59.44000655	10.29948574	21	1
285403	59.44661239	10.29901588	37	8
722644	59.45872908	10.29064674	11	4
269857	59.46815377	10.29559911	40	15
267973	59.47647928	10.28995696	11	1
269699	59.48511166	10.29206914	261	47
260534	59.49452545	10.28927101	695	85
727251	59.50376321	10.29220992	397	36
260702	59.5117748	10.2872824	952	87
268323	59.5219071	10.28527985	104	7
510598	59.52866333	10.28034074	4	3
292531	59.11860291	10.35824427	0	0
837500	59.12673824	10.35755404	0	0
608641	59.14554363	10.3561686	4	0
269973	59.15569354	10.35280778	47	1
271057	59.16452783	10.3539397	31	2
293234	59.17636804	10.35365525	0	0
291773	59.18124523	10.35331447	0	0
270572	59.21044207	10.34162007	21	0
301393	59.21771871	10.3451043	131	10
295611	59.22521792	10.34504542	213	22
295744	59.23608847	10.34310831	149	32
295825	59.2439385	10.34276556	143	25
295036	59.25376018	10.34394194	77	4
277627	59.26265586	10.34203098	29	2
299927	59.27080376	10.34005081	55	6
277285	59.27833103	10.33658425	403	87
704898	59.28973203	10.33807004	288	93
278033	59.29643943	10.3322163	12	3
276638	59.30734867	10.33850221	18	2
802792	59.31591755	10.33447172	8	5
285819	59.32299111	10.33195993	28	8
304773	59.33396345	10.33023969	45	10
291103	59.34056418	10.32881257	31	6
286596	59.35073815	10.33240602	21	1
286079	59.35801449	10.32267931	0	6
288111	59.36968313	10.33197496	4	3
286169	59.37919189	10.32773051	9	2
286825	59.38929258	10.3254702	2	0
286420	59.39439682	10.32078194	13	1
286611	59.40264044	10.31688047	15	1
286436	59.41505117	10.32273918	16	1
286428	59.42590374	10.31684704	9	1
286190	59.43191263	10.31753703	21	2
287048	59.44157043	10.31817231	11	0
286173	59.44865886	10.31503728	13	1
268077	59.46009791	10.31349344	8	0
722438	59.46700088	10.31308007	13	31
269027	59.47643834	10.31174535	539	70
260176	59.48605369	10.30905185	1887	287
304077	59.49469148	10.3086841	1030	301
302643	59.50189543	10.30061409	146	12
301683	59.10136606	10.38284063	4	1
292351	59.1125741	10.38213476	12	0
267816	59.12064346	10.38288716	72	13
416727	59.12787349	10.3814293	67	24
837199	59.13741286	10.37917055	3	6
835324	59.14694077	10.37714076	0	0
835322	59.15572256	10.37529414	0	0
833251	59.16509423	10.37409411	12	0
296588	59.17288127	10.37032833	111	20
296401	59.18196626	10.36942748	96	20
424064	59.19023298	10.36575214	124	24
293476	59.19823484	10.36694601	139	10
297522	59.20780549	10.36608186	25	3
294721	59.21767164	10.35837484	3	0
297257	59.22700755	10.36407547	295	92
296650	59.23619451	10.35918338	80	5
754591	59.24261849	10.35896673	336	20
270874	59.25330317	10.36015121	800	53
755502	59.26324172	10.36008382	719	75
259136	59.27209909	10.35746667	1093	103
268712	59.28072582	10.3573462	38	23
275947	59.28976918	10.35481459	191	73
704135	59.29761709	10.35371614	124	23
275438	59.30739872	10.3495261	64	7
655271	59.31300352	10.35428051	0	0
298693	59.32479052	10.35075703	17	0
286348	59.33814889	10.34569721	0	0
286349	59.33902325	10.34509668	6	1
288281	59.35299813	10.35053711	36	2
263863	59.3622947	10.33957073	17	1
285385	59.37226422	10.34653669	206	6
285119	59.37974051	10.34420059	30	1
288285	59.38722339	10.34245138	53	10
286639	59.39852053	10.33617108	28	0
285868	59.40543255	10.33742075	16	2
509454	59.41522414	10.33917164	29	2
285105	59.42145447	10.33247411	18	15
288100	59.43157254	10.33664998	11	1
306170	59.44099105	10.33916716	40	3
264373	59.44923152	10.33034723	48	9
264371	59.45937999	10.33223132	14	0
288998	59.46902332	10.33158799	153	20
261428	59.47754599	10.32994113	490	72
260198	59.48592931	10.3255591	605	146
260014	59.49160903	10.32360768	0	0
293351	59.05833409	10.40684322	7	9
293148	59.06739211	10.40483987	68	29
834480	59.07461369	10.40269268	205	16
416002	59.08390463	10.40020586	32	4
301760	59.093561	10.39805832	5	2
271508	59.10256988	10.39629364	121	8
837459	59.11062201	10.39629449	592	180
293895	59.11997463	10.39500228	846	132
1548907	59.13014497	10.39359782	68	16
301405	59.13802201	10.39290088	65	9
291606	59.14677341	10.39152188	62	16
302516	59.15586597	10.39068989	142	22
837390	59.16499156	10.38854706	156	23
302502	59.17480348	10.38388393	135	34
270254	59.18278348	10.38786709	179	23
270251	59.19314659	10.38726235	73	12
833148	59.19963548	10.38464893	255	17
294130	59.20956193	10.383385	105	12
829180	59.2179253	10.38216492	27	0
829297	59.22499006	10.38481127	27	6
295959	59.23536472	10.37787185	329	47
436554	59.24716678	10.38318494	124	3
296312	59.25397691	10.37306273	275	13
278201	59.26511506	10.37445045	257	13
298915	59.27225003	10.37309567	102	6
275998	59.28038906	10.37431908	6	15
278143	59.29103599	10.3690674	2	0
261601	59.29901855	10.37001964	13	8
382929	59.30932903	10.37445332	20	21
804346	59.31581002	10.3682767	26	38
804044	59.32722383	10.37072297	0	1
276411	59.33503525	10.36846067	24	2
275689	59.34272166	10.36820441	22	2
287926	59.35423145	10.35913489	19	1
285112	59.35979346	10.35981336	193	10
305984	59.37121004	10.36189364	100	19
303400	59.3802675	10.36384662	71	9
287253	59.38845959	10.36012372	60	5
303398	59.39692023	10.36241267	6	2
267902	59.40822629	10.35674249	39	1
261771	59.41660675	10.35600494	24	4
268008	59.42582734	10.35370995	14	20
268012	59.43099128	10.3552497	23	1
267674	59.44206073	10.3524357	7	7
263686	59.452311	10.35125688	22	17
286795	59.46035023	10.34697199	38	23
287707	59.46883027	10.34629517	65	14
291647	59.06677488	10.41998079	11	4
293523	59.07528356	10.42209787	15	2
293104	59.08478378	10.41697636	34	25
293888	59.09630133	10.41418599	4	2
305614	59.10328906	10.41723283	109	10
294447	59.11113757	10.41268331	381	29
415973	59.12074819	10.4133187	266	16
270104	59.12931443	10.41112744	92	18
835519	59.13799984	10.4101123	324	32
409631	59.14611025	10.40769562	142	11
293138	59.15567881	10.40762044	71	3
294400	59.16501062	10.4061861	149	6
832889	59.17428535	10.40606297	91	15
832887	59.18400507	10.40476796	132	12
270936	59.19225346	10.40268921	109	12
315561	59.20039053	10.40263238	190	17
270198	59.20986285	10.40123946	66	6
294672	59.21902044	10.40014019	181	30
301813	59.22660622	10.39950845	275	77
828783	59.23696867	10.39696551	1052	241
270039	59.24612521	10.3954182	1934	140
315558	59.25399466	10.39179371	626	55
271071	59.26388579	10.39246891	1337	165
278376	59.27414283	10.39919744	33	16
275848	59.28185825	10.38983891	26	21
302945	59.29002534	10.39149765	25	23
277339	59.30011485	10.38784067	0	0
867297	59.30808853	10.38713845	0	7
277883	59.31757983	10.38600343	726	54
276679	59.32679842	10.38053192	37	3
299739	59.33532968	10.37995324	17	6
383440	59.34509299	10.38007179	2	29
383366	59.35340973	10.38185709	23	5
383365	59.36249855	10.3837178	36	3
382647	59.37132485	10.37934022	30	16
382740	59.3791298	10.37545002	20	14
375760	59.3882978	10.37447154	13	6
286378	59.39830687	10.37560974	18	6
299031	59.40870693	10.37449353	30	1
298886	59.41859188	10.37156598	31	7
267711	59.42451242	10.37218111	184	97
268456	59.43376909	10.36977711	26	2
269633	59.44299536	10.37000427	29	10
286850	59.45202237	10.36619215	6	9
292482	59.06778347	10.43742306	21	4
305629	59.07667123	10.43557076	240	19
416933	59.08475269	10.43384403	72	8
291589	59.09455217	10.43049178	33	4
293191	59.1040551	10.43086126	32	8
293671	59.11262211	10.42868153	0	2
836121	59.12341564	10.4268322	27	5
417055	59.13067419	10.42899892	11	5
837172	59.14857272	10.42668676	55	10
836767	59.15780952	10.42460423	7	4
425341	59.16657393	10.42580943	242	25
297047	59.17520103	10.42264618	340	27
301921	59.18362708	10.42411112	62	1
295886	59.19309018	10.41332417	26	4
296406	59.19978444	10.41484986	61	28
293959	59.21109119	10.41748076	196	61
293494	59.21820265	10.4179098	186	107
293273	59.22851587	10.41637329	396	51
830010	59.23725961	10.41340503	1098	123
271203	59.24695835	10.41266074	1817	176
271441	59.25563478	10.41176257	1838	229
259024	59.26429803	10.4107992	2647	812
257206	59.27302196	10.40948324	2635	2448
277669	59.2824563	10.40866353	359	107
305402	59.29145591	10.40475774	81	38
282533	59.29994197	10.40465932	147	34
299825	59.3069581	10.40449664	32	6
256884	59.31849624	10.40366651	776	101
275953	59.32549371	10.39759934	114	10
276136	59.33853826	10.39825527	3	0
797340	59.34510509	10.40434662	0	0
266957	59.35402614	10.40049709	0	0
300096	59.36298665	10.39718306	29	0
287928	59.3699709	10.39411516	15	1
658630	59.38120214	10.39649894	474	42
846801	59.39040173	10.3937908	366	18
269189	59.39723587	10.39158372	38	4
268586	59.41757299	10.39179494	309	23
261389	59.4258351	10.38982206	311	38
962724	59.43404787	10.38849408	65	12
659475	59.44319313	10.39179108	2	0
291550	59.06869542	10.45176188	5	1
293858	59.07685508	10.45108841	113	16
833814	59.08637181	10.45055798	123	23
661348	59.09368749	10.44326736	0	0
292700	59.14830613	10.44379505	10	2
292129	59.15680752	10.44095626	37	7
833281	59.167373	10.43822747	58	8
294876	59.17695012	10.43987443	442	37
832782	59.18395952	10.43977609	342	20
295084	59.19335292	10.44193733	371	29
293951	59.2018344	10.43603206	700	87
293660	59.21163414	10.4343164	447	52
305664	59.22088791	10.43566686	465	46
293603	59.22883856	10.43337653	315	46
295466	59.2394878	10.42905428	679	176
293813	59.24655927	10.42863399	226	15
829680	59.25550086	10.42509944	471	53
278130	59.2654301	10.42780897	1365	335
304355	59.27401085	10.42728352	1772	253
277667	59.28341333	10.42760557	1289	164
275403	59.29169078	10.42407409	1610	175
258156	59.30094392	10.42298178	1850	201
276378	59.30949923	10.42091873	657	46
298904	59.31799685	10.418692	8	3
268729	59.32681214	10.41773693	114	15
276629	59.33610035	10.41817367	99	13
275686	59.34618014	10.41577947	26	4
276363	59.3541382	10.41857064	15	4
269338	59.3616764	10.41470807	47	10
267909	59.37316708	10.41397837	25	6
267174	59.38142907	10.41262792	567	60
267820	59.39037242	10.41106207	363	70
268998	59.40018729	10.40863919	31	1
267882	59.40777496	10.40769364	42	14
268773	59.41365135	10.40713117	15	0
298786	59.42614834	10.40205944	0	0
267449	59.4356362	10.40464405	13	4
658997	59.44575857	10.40003406	4	0
847094	59.44967107	10.40179848	0	0
270489	59.17664193	10.45317953	92	8
295282	59.18525327	10.45645708	188	12
833057	59.19364316	10.4558248	398	25
832901	59.20223986	10.45148927	440	31
271713	59.21171671	10.45284507	718	47
291983	59.22093991	10.45170513	933	93
301509	59.22987737	10.45202067	530	22
294330	59.2383172	10.4488091	826	48
267356	59.24833155	10.44849469	361	49
276595	59.25675237	10.44720737	384	80
257158	59.26560536	10.44624169	1435	102
277875	59.27474492	10.44549712	1455	212
277688	59.2838413	10.44334111	609	56
305957	59.29308055	10.43956648	45	9
796914	59.30114435	10.44195079	66	9
303619	59.31002466	10.43955571	322	19
277054	59.31839166	10.43924755	15	2
259308	59.32645439	10.43890608	47	0
277415	59.33754315	10.43755227	25	19
300978	59.34537239	10.43583846	113	18
269786	59.35459779	10.43343621	112	25
845162	59.36411793	10.43349805	136	14
267669	59.37390178	10.4321861	23	3
659542	59.38193183	10.43579061	101	16
267473	59.39103437	10.42899047	17	1
267226	59.39994682	10.42538908	43	3
267208	59.40805648	10.42397595	14	0
962559	59.41906568	10.42392478	17	0
261252	59.42751307	10.42220969	39	5
847093	59.43491722	10.42439947	43	12
298523	59.44243634	10.41895545	9	1
253190	59.2018419	10.46385157	6	0
425933	59.22221159	10.46368448	1	12
293980	59.23165109	10.46338812	89	15
257382	59.23940365	10.46670808	816	73
269734	59.24831723	10.46631779	850	67
278181	59.25795348	10.46656973	1042	83
278175	59.26697725	10.46325801	292	149
276121	59.27531571	10.46243322	2061	237
276734	59.28423284	10.46088251	798	84
276563	59.29382902	10.45675817	192	18
796771	59.30079453	10.45450396	103	9
797660	59.30998237	10.45891479	58	4
277227	59.32076702	10.45209239	33	4
277057	59.32806301	10.45233002	7	0
299643	59.33988687	10.45499091	6	1
260567	59.34682896	10.45378795	1220	154
267664	59.3548127	10.45098357	397	32
299912	59.36406529	10.44887248	30	2
260239	59.37511811	10.44761202	182	45
261012	59.38227387	10.44829895	779	233
658243	59.39912982	10.44309391	13	5
299282	59.40917707	10.44319393	15	1
260767	59.419902	10.44133708	260	24
299025	59.42791664	10.44321912	645	52
298880	59.43687666	10.44104158	655	53
844729	59.44551957	10.43835048	142	19
298674	59.45192552	10.44152164	0	0
275542	59.2601838	10.48113874	459	33
275883	59.26585493	10.48075867	1141	73
277496	59.27567266	10.48004176	2210	209
298913	59.2837328	10.47542062	615	73
302588	59.29361585	10.47510479	1304	82
303918	59.30253473	10.47452431	74	6
276289	59.31010718	10.47205536	53	1
276069	59.32013275	10.47118582	26	1
275870	59.32991075	10.47237622	37	4
299742	59.33922254	10.47049521	67	12
261123	59.34732322	10.47027753	688	182
260242	59.35706307	10.46641969	579	53
299913	59.36369897	10.46375517	0	1
268194	59.37431014	10.46298703	13	3
269210	59.38350127	10.46423432	171	49
303315	59.39218928	10.46326092	623	132
513150	59.40117861	10.46296078	1532	273
259651	59.41032894	10.46174008	2461	254
269133	59.41915114	10.45965405	2470	251
261155	59.4275007	10.45918643	1627	174
261912	59.43699594	10.45499663	314	37
267375	59.4451391	10.45672904	1	7
306101	59.25961527	10.4948308	180	17
257567	59.26705789	10.49216352	183	10
267342	59.27751266	10.49892468	500	71
275473	59.28483631	10.49497672	693	47
276531	59.29407831	10.4960013	417	40
276866	59.30225568	10.49619683	109	8
276269	59.31245142	10.49391034	314	15
655373	59.32135544	10.49107228	220	21
278111	59.33016431	10.48982508	94	31
277216	59.33776902	10.48460585	197	27
302609	59.34368439	10.47981862	0	0
846383	59.38577527	10.47965154	18	1
846040	59.39188966	10.47995484	4	6
260262	59.40214222	10.48021769	1765	159
259853	59.41054159	10.47931758	3716	1323
261774	59.41920342	10.47843904	2825	669
844637	59.42861337	10.48039298	3	0
659398	59.44793819	10.4755922	0	0
258643	59.29481096	10.51415416	278	22
283962	59.30470378	10.510023	82	2
298707	59.31237216	10.51023186	45	23
276134	59.32094284	10.50775996	40	8
503396	59.41348303	10.49337655	27	33
301164	59.41957268	10.49032504	70	37
266887	59.42904066	10.49371028	160	43
269149	59.4386473	10.49365223	0	0
269802	59.44387255	10.48957512	0	3
276936	59.31485208	10.52351778	0	0
797364	59.32186649	10.52140857	0	0
