# Supplementary material for: Improving ambulance coverage in a mixed urban-rural region in Norway using mathematical modeling
Source: PLoS One. 2019 Apr 12;14(4):e0215385. doi: 10.1371/journal.pone.0215385 (PMC6461285; doi:10.1371/journal.pone.0215385)
Supplement: S2 File — The file contains the id, name, type, longitude, latitude for each current demand location. The type can be current station or standby point. (CSV) [file pone.0215385.s003.csv]

id	name	comment	latitude	longitude
268523	Holmestrand	current station	59.4728618545724	10.322225476641
303640	Horten	current station	59.4243148761128	10.4544926302577
273356	Larvik	current station	59.0558886942179	10.0664135076897
265582	Sandefjord	current station	59.1339896491173	10.2115794464009
654210	Tønsberg	current station	59.2829442758242	10.3995391954765
584917	Kopstad	standby point	59.4245092148178	10.3731597651221
381234	Ringdal	standby point	59.1116846388822	10.1111236999279
