# Supplementary material for: Improving ambulance coverage in a mixed urban-rural region in Norway using mathematical modeling
Source: PLoS One. 2019 Apr 12;14(4):e0215385. doi: 10.1371/journal.pone.0215385 (PMC6461285; doi:10.1371/journal.pone.0215385)
Supplement: S3 File — The file contains the number of ambulances on duty and the number of busy ambulances for each hour over the years 2013–2016. (CSV) [file pone.0215385.s004.csv]

year	week	weekday	hour	on duty	busy	busyfraction
2013	1	2	0	8	3.963888889	0.495486111
2013	1	2	1	8	5.640277779	0.705034722
2013	1	2	2	8	4.8175	0.6021875
2013	1	2	3	8	3.401944444	0.425243056
2013	1	2	4	8	3.283055556	0.410381944
2013	1	2	5	8	6.934166667	0.866770833
2013	1	2	6	8	6.223611111	0.777951389
2013	1	2	7	8	4.595	0.574375
2013	1	2	8	11	2.435277778	0.221388889
2013	1	2	9	11	1.759166666	0.159924242
2013	1	2	10	13	3.667222223	0.282094017
2013	1	2	11	13	3.918611111	0.301431624
2013	1	2	12	13	5.584444444	0.42957265
2013	1	2	13	13	6.539166667	0.503012821
2013	1	2	14	13	5.267222222	0.40517094
2013	1	2	15	12	4.565277777	0.380439815
2013	1	2	16	12	3.994444445	0.33287037
2013	1	2	17	12	4.635555556	0.386296296
2013	1	2	18	12	5.673333333	0.472777778
2013	1	2	19	12	4.305000001	0.35875
2013	1	2	20	10	3.206388889	0.320638889
2013	1	2	21	10	3.456666666	0.345666667
2013	1	2	22	8	3.005555556	0.375694444
2013	1	2	23	8	3.253055556	0.406631944
2013	1	3	0	8	2.520277778	0.315034722
2013	1	3	1	8	1.968055556	0.246006945
2013	1	3	2	8	1.781944444	0.222743056
2013	1	3	3	8	0.682777778	0.085347222
2013	1	3	4	8	0.568611111	0.071076389
2013	1	3	5	8	1.966666667	0.245833333
2013	1	3	6	8	0.503055556	0.062881944
2013	1	3	7	8	0.443611111	0.055451389
2013	1	3	8	11	3.116666666	0.283333333
2013	1	3	9	11	5.886666666	0.535151515
2013	1	3	10	13	5.404166667	0.415705128
2013	1	3	11	13	3.287777778	0.252905983
2013	1	3	12	13	4.739722222	0.364594017
2013	1	3	13	13	4.861388889	0.373952991
2013	1	3	14	13	9.982499999	0.767884615
2013	1	3	15	12	7.906944444	0.658912037
2013	1	3	16	12	8.960833334	0.746736111
2013	1	3	17	12	7.100555555	0.591712963
2013	1	3	18	12	5.151666666	0.429305556
2013	1	3	19	12	3.229722223	0.269143519
2013	1	3	20	10	2.974444444	0.297444444
2013	1	3	21	10	3.755277778	0.375527778
2013	1	3	22	8	2.448611111	0.306076389
2013	1	3	23	8	2.275	0.284375
2013	1	4	0	8	3.439722222	0.429965278
2013	1	4	1	8	1.208611111	0.151076389
2013	1	4	2	8	0.895277778	0.111909722
2013	1	4	3	8	0.3025	0.0378125
2013	1	4	4	8	0	0
2013	1	4	5	8	2.534166667	0.316770833
2013	1	4	6	8	4.273055555	0.534131944
2013	1	4	7	8	2.263888889	0.282986111
2013	1	4	8	11	1.213888889	0.110353535
2013	1	4	9	11	3.899444444	0.354494949
2013	1	4	10	13	2.8	0.215384615
2013	1	4	11	13	3.107222222	0.239017094
2013	1	4	12	13	3.973888889	0.305683761
2013	1	4	13	13	6.27	0.482307692
2013	1	4	14	13	8.343888889	0.641837607
2013	1	4	15	12	7.773055555	0.64775463
2013	1	4	16	12	7.851944445	0.654328704
2013	1	4	17	12	8.8	0.733333333
2013	1	4	18	12	6.997499999	0.583125
2013	1	4	19	12	9.350555556	0.779212963
2013	1	4	20	10	6.605833333	0.660583333
2013	1	4	21	10	4.480555555	0.448055556
2013	1	4	22	8	5.363888889	0.670486111
2013	1	4	23	8	5.975833333	0.746979167
2013	1	5	0	8	4.968611111	0.621076389
2013	1	5	1	8	2.181944445	0.272743056
2013	1	5	2	8	1.75	0.21875
2013	1	5	3	8	2.002222222	0.250277778
2013	1	5	4	8	1.664722222	0.208090278
2013	1	5	5	8	1.798333333	0.224791667
2013	1	5	6	8	1.506944444	0.188368056
2013	1	5	7	8	1.200555556	0.150069444
2013	1	5	8	11	2.319166667	0.210833333
2013	1	5	9	11	6.232222222	0.566565657
2013	1	5	10	13	8.70138889	0.669337607
2013	1	5	11	13	9.722777778	0.747905983
2013	1	5	12	13	8.7275	0.671346154
2013	1	5	13	13	7.307500001	0.562115385
2013	1	5	14	13	9.414444444	0.724188034
2013	1	5	15	12	8.634722222	0.719560185
2013	1	5	16	12	8.614722223	0.717893519
2013	1	5	17	12	7.527222222	0.627268518
2013	1	5	18	12	6.169722222	0.514143519
2013	1	5	19	12	5.108888889	0.425740741
2013	1	5	20	11	5.042777777	0.458434343
2013	1	5	21	11	5.917777777	0.537979798
2013	1	5	22	9	7.490833334	0.832314815
2013	1	5	23	9	3.567222222	0.396358025
2013	1	6	0	9	2.002777778	0.222530864
2013	1	6	1	9	0.455277778	0.05058642
2013	1	6	2	9	1.045833333	0.116203704
2013	1	6	3	9	0.463888889	0.05154321
2013	1	6	4	9	1.508055556	0.167561728
2013	1	6	5	9	0.922777778	0.102530864
2013	1	6	6	9	0	0
2013	1	6	7	9	0	0
2013	1	6	8	9	0.115555556	0.012839506
2013	1	6	9	9	3.285555556	0.365061728
2013	1	6	10	10	4.923055556	0.492305556
2013	1	6	11	10	4.1925	0.41925
2013	1	6	12	10	4.748055555	0.474805556
2013	1	6	13	10	3.723055556	0.372305556
2013	1	6	14	10	4.415	0.4415
2013	1	6	15	10	3.435	0.3435
2013	1	6	16	10	3.703888889	0.370388889
2013	1	6	17	10	4.008611111	0.400861111
2013	1	6	18	10	2.406666666	0.240666667
2013	1	6	19	10	1.369444445	0.136944444
2013	1	6	20	10	2.066944444	0.206694444
2013	1	6	21	10	3.02	0.302
2013	1	6	22	9	4.532777778	0.503641975
2013	1	6	23	9	5.683333333	0.631481481
2013	1	7	0	9	3.236944444	0.359660494
2013	1	7	1	9	2.125277778	0.236141975
2013	1	7	2	9	1.895555555	0.210617284
2013	1	7	3	9	3.905833333	0.433981481
2013	1	7	4	9	2.554722223	0.283858025
2013	1	7	5	9	1.855277778	0.206141975
2013	1	7	6	9	0.446111111	0.049567901
2013	1	7	7	9	0	0
2013	1	7	8	9	0.380833333	0.042314815
2013	1	7	9	9	3.214444444	0.357160494
2013	1	7	10	10	6.239722222	0.623972222
2013	1	7	11	10	3.985277778	0.398527778
2013	1	7	12	10	4.009722222	0.400972222
2013	1	7	13	10	2.725	0.2725
2013	1	7	14	10	3.906111111	0.390611111
2013	1	7	15	10	5.243055555	0.524305556
2013	1	7	16	10	5.388055556	0.538805556
2013	1	7	17	10	4.207777777	0.420777778
2013	1	7	18	10	5.612777777	0.561277778
2013	1	7	19	10	4.246944445	0.424694444
2013	1	7	20	9	5.771666666	0.641296296
2013	1	7	21	9	1.033611111	0.114845679
2013	1	7	22	8	1.516666667	0.189583333
2013	1	7	23	8	1.010833333	0.126354167
2013	2	1	0	8	0.889444444	0.111180556
2013	2	1	1	8	0	0
2013	2	1	2	8	1.048055556	0.131006944
2013	2	1	3	8	3.416388889	0.427048611
2013	2	1	4	8	1.683333333	0.210416667
2013	2	1	5	8	0.731111111	0.091388889
2013	2	1	6	8	0.503333333	0.062916667
2013	2	1	7	8	0.085555556	0.010694444
2013	2	1	8	11	3.096666667	0.281515152
2013	2	1	9	11	7.788611111	0.708055556
2013	2	1	10	13	7.191666667	0.553205128
2013	2	1	11	13	9.430277778	0.725405983
2013	2	1	12	13	8.945833333	0.688141026
2013	2	1	13	13	9.913055556	0.762542735
2013	2	1	14	13	9.628611111	0.740662393
2013	2	1	15	12	6.770555555	0.564212963
2013	2	1	16	12	7.616944445	0.63474537
2013	2	1	17	12	7.751666667	0.645972222
2013	2	1	18	12	5.016111111	0.418009259
2013	2	1	19	12	3.623888889	0.301990741
2013	2	1	20	10	4.0125	0.40125
2013	2	1	21	10	2.8825	0.28825
2013	2	1	22	8	1.764722222	0.220590278
2013	2	1	23	8	1.049166667	0.131145833
2013	2	2	0	8	0.702222222	0.087777778
2013	2	2	1	8	1.719722223	0.214965278
2013	2	2	2	8	3.7325	0.4665625
2013	2	2	3	8	1.335833333	0.166979167
2013	2	2	4	8	0	0
2013	2	2	5	8	0.063611111	0.007951389
2013	2	2	6	8	2.818888889	0.352361111
2013	2	2	7	8	2.829444445	0.353680556
2013	2	2	8	11	4.9	0.445454545
2013	2	2	9	11	5.420833333	0.49280303
2013	2	2	10	13	7.280555556	0.560042735
2013	2	2	11	13	7.256388889	0.558183761
2013	2	2	12	13	7.005833333	0.538910256
2013	2	2	13	13	7.239444445	0.556880342
2013	2	2	14	13	6.301944444	0.484764957
2013	2	2	15	12	5.893333333	0.491111111
2013	2	2	16	12	4.463055556	0.371921296
2013	2	2	17	12	8.215	0.684583333
2013	2	2	18	12	6.572777777	0.547731481
2013	2	2	19	12	7.17	0.5975
2013	2	2	20	10	5.8025	0.58025
2013	2	2	21	10	6.188611111	0.618861111
2013	2	2	22	8	7.968333334	0.996041667
2013	2	2	23	8	5.096111111	0.637013889
2013	2	3	0	8	2.917777778	0.364722222
2013	2	3	1	8	1.068611111	0.133576389
2013	2	3	2	8	0.665277778	0.083159722
2013	2	3	3	8	0	0
2013	2	3	4	8	0	0
2013	2	3	5	8	0	0
2013	2	3	6	8	0.318888889	0.039861111
2013	2	3	7	8	1.555	0.194375
2013	2	3	8	11	4.548888889	0.413535354
2013	2	3	9	11	7.171388888	0.651944444
2013	2	3	10	13	8.047500001	0.619038462
2013	2	3	11	13	9.077222222	0.698247863
2013	2	3	12	13	11.6	0.892307692
2013	2	3	13	13	7.753055556	0.596388889
2013	2	3	14	13	6.713333333	0.516410256
2013	2	3	15	12	4.698611111	0.391550926
2013	2	3	16	12	7.624444445	0.63537037
2013	2	3	17	12	6.9175	0.576458333
2013	2	3	18	12	4.549166667	0.379097222
2013	2	3	19	12	3.268611111	0.272384259
2013	2	3	20	10	2.013611111	0.201361111
2013	2	3	21	10	3.188333333	0.318833333
2013	2	3	22	8	2.488055556	0.311006945
2013	2	3	23	8	2.709722222	0.338715278
2013	2	4	0	8	2.5525	0.3190625
2013	2	4	1	8	0.351111111	0.043888889
2013	2	4	2	8	0.5625	0.0703125
2013	2	4	3	8	2.082222222	0.260277778
2013	2	4	4	8	1.839444445	0.229930556
2013	2	4	5	8	0.024166667	0.003020833
2013	2	4	6	8	0.244166667	0.030520833
2013	2	4	7	8	2.107777778	0.263472222
2013	2	4	8	11	3.319722222	0.301792929
2013	2	4	9	11	5.111111111	0.464646465
2013	2	4	10	13	6.180833334	0.475448718
2013	2	4	11	13	6.134166666	0.471858974
2013	2	4	12	13	6.472222222	0.497863248
2013	2	4	13	13	6.711111112	0.516239316
2013	2	4	14	13	9.043888889	0.695683761
2013	2	4	15	12	5.727222222	0.477268518
2013	2	4	16	12	5.010555556	0.417546296
2013	2	4	17	12	0.987222222	0.082268518
2013	2	4	18	12	0.978611111	0.081550926
2013	2	4	19	12	1.349444445	0.112453704
2013	2	4	20	10	2.732777777	0.273277778
2013	2	4	21	10	1.636111111	0.163611111
2013	2	4	22	8	0.783333333	0.097916667
2013	2	4	23	8	0.008888889	0.001111111
2013	2	5	0	8	1.250833333	0.156354167
2013	2	5	1	8	2.040555556	0.255069444
2013	2	5	2	8	1.032222222	0.129027778
2013	2	5	3	8	0.452777778	0.056597222
2013	2	5	4	8	0.998611111	0.124826389
2013	2	5	5	8	0.651944444	0.081493056
2013	2	5	6	8	0	0
2013	2	5	7	8	0.459444444	0.057430556
2013	2	5	8	11	0.801944445	0.07290404
2013	2	5	9	11	3.801388888	0.345580808
2013	2	5	10	13	4.892777778	0.376367521
2013	2	5	11	13	3.839166667	0.295320513
2013	2	5	12	13	6.954166667	0.534935897
2013	2	5	13	13	7.339166667	0.564551282
2013	2	5	14	13	2.833888889	0.217991453
2013	2	5	15	12	4.618611111	0.384884259
2013	2	5	16	12	7.3075	0.608958333
2013	2	5	17	12	8.165	0.680416667
2013	2	5	18	12	12.29638889	1.024699074
2013	2	5	19	12	8.991666668	0.749305556
2013	2	5	20	11	4.691111111	0.426464646
2013	2	5	21	11	3.641944444	0.331085859
2013	2	5	22	9	1.768333334	0.196481482
2013	2	5	23	9	3.2325	0.359166667
2013	2	6	0	9	0.894722222	0.09941358
2013	2	6	1	9	0.481666667	0.053518519
2013	2	6	2	9	0.476388889	0.052932099
2013	2	6	3	9	0.364722222	0.040524691
2013	2	6	4	9	1.998333333	0.222037037
2013	2	6	5	9	2.423888889	0.269320988
2013	2	6	6	9	0.027222222	0.003024691
2013	2	6	7	9	0	0
2013	2	6	8	9	1.516666667	0.168518519
2013	2	6	9	9	4.187777778	0.465308642
2013	2	6	10	10	3.746666667	0.374666667
2013	2	6	11	10	5.581944445	0.558194444
2013	2	6	12	10	5.6275	0.56275
2013	2	6	13	10	4.477777778	0.447777778
2013	2	6	14	10	4.672222222	0.467222222
2013	2	6	15	10	3.754444444	0.375444444
2013	2	6	16	10	4.434166667	0.443416667
2013	2	6	17	10	4.812222222	0.481222222
2013	2	6	18	10	2.614722222	0.261472222
2013	2	6	19	10	2.886944445	0.288694444
2013	2	6	20	10	4.804722222	0.480472222
2013	2	6	21	10	6.217222222	0.621722222
2013	2	6	22	9	4.485555556	0.498395062
2013	2	6	23	9	3.846666666	0.427407407
2013	2	7	0	9	4.473611111	0.497067901
2013	2	7	1	9	5.291666667	0.587962963
2013	2	7	2	9	4.272499999	0.474722222
2013	2	7	3	9	4.291111111	0.476790123
2013	2	7	4	9	4.003888889	0.444876543
2013	2	7	5	9	3.268333333	0.363148148
2013	2	7	6	9	1.415	0.157222222
2013	2	7	7	9	1.693055556	0.188117284
2013	2	7	8	9	0.874444444	0.097160494
2013	2	7	9	9	3.024166666	0.336018518
2013	2	7	10	10	2.760833334	0.276083333
2013	2	7	11	10	1.758333333	0.175833333
2013	2	7	12	10	4.9525	0.49525
2013	2	7	13	10	4.136666667	0.413666667
2013	2	7	14	10	3.336388889	0.333638889
2013	2	7	15	10	2.573333333	0.257333333
2013	2	7	16	10	3.638888889	0.363888889
2013	2	7	17	10	0.242222222	0.024222222
2013	2	7	18	10	2.803333333	0.280333333
2013	2	7	19	10	7.7275	0.77275
2013	2	7	20	9	7.564722222	0.840524691
2013	2	7	21	9	6.646944444	0.738549383
2013	2	7	22	8	3.548888889	0.443611111
2013	2	7	23	8	1.702777778	0.212847222
2013	3	1	0	8	2.0225	0.2528125
2013	3	1	1	8	2.404166667	0.300520833
2013	3	1	2	8	0.6975	0.0871875
2013	3	1	3	8	1.450277778	0.181284722
2013	3	1	4	8	0.028055556	0.003506944
2013	3	1	5	8	0	0
2013	3	1	6	8	1.358333333	0.169791667
2013	3	1	7	8	2.068611111	0.258576389
2013	3	1	8	11	2.426111111	0.220555556
2013	3	1	9	11	4.960833333	0.450984848
2013	3	1	10	13	5.942777778	0.457136752
2013	3	1	11	13	5.374166666	0.413397436
2013	3	1	12	13	8.593888889	0.661068376
2013	3	1	13	13	7.168611112	0.551431624
2013	3	1	14	13	5.226111111	0.402008547
2013	3	1	15	12	5.743888888	0.478657407
2013	3	1	16	12	6.79888889	0.566574074
2013	3	1	17	12	7.235277777	0.602939815
2013	3	1	18	12	5.813888889	0.484490741
2013	3	1	19	12	3.077777778	0.256481482
2013	3	1	20	10	2.753333333	0.275333333
2013	3	1	21	10	2.058333333	0.205833333
2013	3	1	22	8	1.884444445	0.235555556
2013	3	1	23	8	3.3325	0.4165625
2013	3	2	0	8	4.607222222	0.575902778
2013	3	2	1	8	1.486666667	0.185833333
2013	3	2	2	8	0.228888889	0.028611111
2013	3	2	3	8	0.345277778	0.043159722
2013	3	2	4	8	1.138611111	0.142326389
2013	3	2	5	8	0	0
2013	3	2	6	8	0.423055555	0.052881944
2013	3	2	7	8	0.583333333	0.072916667
2013	3	2	8	11	1.580277778	0.143661616
2013	3	2	9	11	7.451388889	0.67739899
2013	3	2	10	13	5.106111112	0.392777778
2013	3	2	11	13	6.791944445	0.522457265
2013	3	2	12	13	6.103055555	0.469465812
2013	3	2	13	13	4.841666667	0.372435897
2013	3	2	14	13	5.080833333	0.390833333
2013	3	2	15	12	3.818888889	0.318240741
2013	3	2	16	12	2.86	0.238333333
2013	3	2	17	12	3.357777778	0.279814815
2013	3	2	18	12	2.902222222	0.241851852
2013	3	2	19	12	0.7175	0.059791667
2013	3	2	20	10	1.609166667	0.160916667
2013	3	2	21	10	2.514444444	0.251444444
2013	3	2	22	8	0.289444445	0.036180556
2013	3	2	23	8	2.1625	0.2703125
2013	3	3	0	8	1.123055556	0.140381944
2013	3	3	1	8	1.470555556	0.183819444
2013	3	3	2	8	2.931666666	0.366458333
2013	3	3	3	8	1.519722222	0.189965278
2013	3	3	4	8	1.655833333	0.206979167
2013	3	3	5	8	0.533888889	0.066736111
2013	3	3	6	8	0.108611111	0.013576389
2013	3	3	7	8	0.821666667	0.102708333
2013	3	3	8	11	0.655	0.059545455
2013	3	3	9	11	4.003611111	0.363964646
2013	3	3	10	13	5.312222222	0.408632479
2013	3	3	11	13	3.034722222	0.233440171
2013	3	3	12	13	5.773611111	0.444123932
2013	3	3	13	13	6.998055556	0.538311966
2013	3	3	14	13	7.202222222	0.554017094
2013	3	3	15	12	5.171944444	0.43099537
2013	3	3	16	12	3.859444445	0.32162037
2013	3	3	17	12	5.418333333	0.451527778
2013	3	3	18	12	5.491944444	0.457662037
2013	3	3	19	12	6.405277778	0.533773148
2013	3	3	20	10	4.590555555	0.459055556
2013	3	3	21	10	3.819444444	0.381944444
2013	3	3	22	8	0.847777778	0.105972222
2013	3	3	23	8	1.888611111	0.236076389
2013	3	4	0	8	1.75	0.21875
2013	3	4	1	8	2.018611111	0.252326389
2013	3	4	2	8	0.620833333	0.077604167
2013	3	4	3	8	0	0
2013	3	4	4	8	0.6525	0.0815625
2013	3	4	5	8	0	0
2013	3	4	6	8	0	0
2013	3	4	7	8	0	0
2013	3	4	8	11	0.941666667	0.085606061
2013	3	4	9	11	4.09	0.371818182
2013	3	4	10	13	6.016388889	0.462799145
2013	3	4	11	13	6.570555555	0.50542735
2013	3	4	12	13	8.358333333	0.642948718
2013	3	4	13	13	7.82	0.601538462
2013	3	4	14	13	4.108055555	0.316004273
2013	3	4	15	12	4.878888889	0.406574074
2013	3	4	16	12	4.695	0.39125
2013	3	4	17	12	5.136111111	0.428009259
2013	3	4	18	12	2.821666667	0.235138889
2013	3	4	19	12	3.875277778	0.322939815
2013	3	4	20	10	2.380277777	0.238027778
2013	3	4	21	10	3.658611111	0.365861111
2013	3	4	22	8	2.215277778	0.276909722
2013	3	4	23	8	3.758055555	0.469756944
2013	3	5	0	8	1.351111111	0.168888889
2013	3	5	1	8	0	0
2013	3	5	2	8	0	0
2013	3	5	3	8	0.315555556	0.039444444
2013	3	5	4	8	0	0
2013	3	5	5	8	0	0
2013	3	5	6	8	0.380277778	0.047534722
2013	3	5	7	8	2.6875	0.3359375
2013	3	5	8	11	3.129722222	0.284520202
2013	3	5	9	11	3.030555556	0.275505051
2013	3	5	10	13	2.620833334	0.201602564
2013	3	5	11	13	5.963333333	0.458717949
2013	3	5	12	13	7.108055555	0.546773504
2013	3	5	13	13	7.545833334	0.580448718
2013	3	5	14	13	5.681111111	0.437008547
2013	3	5	15	12	4.8425	0.403541667
2013	3	5	16	12	4.723611111	0.393634259
2013	3	5	17	12	5.823055555	0.48525463
2013	3	5	18	12	6.147222222	0.512268519
2013	3	5	19	12	4.687222223	0.390601852
2013	3	5	20	11	5.074444444	0.461313131
2013	3	5	21	11	3.245833333	0.295075758
2013	3	5	22	9	2.393055556	0.265895062
2013	3	5	23	9	2.628888889	0.292098765
2013	3	6	0	9	0.882777778	0.09808642
2013	3	6	1	9	2.804166667	0.311574074
2013	3	6	2	9	1.743055556	0.19367284
2013	3	6	3	9	0.365277778	0.04058642
2013	3	6	4	9	1.303333333	0.144814815
2013	3	6	5	9	3.219444444	0.357716049
2013	3	6	6	9	3.153055555	0.350339506
2013	3	6	7	9	0.8175	0.090833333
2013	3	6	8	9	0.506944444	0.05632716
2013	3	6	9	9	1.603888889	0.178209877
2013	3	6	10	10	1.226666667	0.122666667
2013	3	6	11	10	2.39	0.239
2013	3	6	12	10	5.500555555	0.550055556
2013	3	6	13	10	5.148055556	0.514805556
2013	3	6	14	10	6.571111111	0.657111111
2013	3	6	15	10	6.335	0.6335
2013	3	6	16	10	4.313611112	0.431361111
2013	3	6	17	10	4.111944444	0.411194444
2013	3	6	18	10	3.893888888	0.389388889
2013	3	6	19	10	2.838888889	0.283888889
2013	3	6	20	10	6.656666667	0.665666667
2013	3	6	21	10	6.528611111	0.652861111
2013	3	6	22	9	6.281111112	0.697901235
2013	3	6	23	9	3.558055556	0.395339506
2013	3	7	0	9	4.830277778	0.536697531
2013	3	7	1	9	3.237222223	0.359691358
2013	3	7	2	9	0.888055555	0.098672839
2013	3	7	3	9	0	0
2013	3	7	4	9	0	0
2013	3	7	5	9	0.771388889	0.085709877
2013	3	7	6	9	0	0
2013	3	7	7	9	0.688611111	0.076512346
2013	3	7	8	9	1.311388889	0.145709877
2013	3	7	9	9	5.005277778	0.556141975
2013	3	7	10	10	3.74	0.374
2013	3	7	11	10	4.48	0.448
2013	3	7	12	10	4.24	0.424
2013	3	7	13	10	5.301666667	0.530166667
2013	3	7	14	10	6.067777777	0.606777778
2013	3	7	15	10	4.339444444	0.433944444
2013	3	7	16	10	4.321388889	0.432138889
2013	3	7	17	10	4.990555555	0.499055556
2013	3	7	18	10	5.231944444	0.523194444
2013	3	7	19	10	2.4625	0.24625
2013	3	7	20	9	2.997222222	0.333024691
2013	3	7	21	9	4.245	0.471666667
2013	3	7	22	8	3.821111111	0.477638889
2013	3	7	23	8	3.265833333	0.408229167
2013	4	1	0	8	0.484166667	0.060520833
2013	4	1	1	8	0	0
2013	4	1	2	8	0.384722222	0.048090278
2013	4	1	3	8	1.903055555	0.237881944
2013	4	1	4	8	0	0
2013	4	1	5	8	0.516666667	0.064583333
2013	4	1	6	8	2.461388889	0.307673611
2013	4	1	7	8	2.475277778	0.309409722
2013	4	1	8	11	3.581944444	0.325631313
2013	4	1	9	11	4.028888889	0.366262626
2013	4	1	10	13	4.347222223	0.334401709
2013	4	1	11	13	5.471388889	0.420876068
2013	4	1	12	13	5.697777778	0.438290598
2013	4	1	13	13	4.734722223	0.364209402
2013	4	1	14	13	1.230277778	0.094636752
2013	4	1	15	12	4.098611111	0.341550926
2013	4	1	16	12	7.7	0.641666667
2013	4	1	17	12	6.026666666	0.502222222
2013	4	1	18	12	5.347777778	0.445648148
2013	4	1	19	12	4.895000001	0.407916667
2013	4	1	20	10	4.9575	0.49575
2013	4	1	21	10	2.882222222	0.288222222
2013	4	1	22	8	3.071388889	0.383923611
2013	4	1	23	8	2.129722222	0.266215278
2013	4	2	0	8	2.0275	0.2534375
2013	4	2	1	8	3.271944445	0.408993056
2013	4	2	2	8	1.017777778	0.127222222
2013	4	2	3	8	0.409166667	0.051145833
2013	4	2	4	8	0	0
2013	4	2	5	8	0	0
2013	4	2	6	8	0	0
2013	4	2	7	8	0.080833333	0.010104167
2013	4	2	8	11	3.508333333	0.318939394
2013	4	2	9	11	5.297777778	0.481616162
2013	4	2	10	13	7.149444445	0.549957265
2013	4	2	11	13	8.845555555	0.68042735
2013	4	2	12	13	7.492777778	0.576367521
2013	4	2	13	13	6.830833334	0.525448718
2013	4	2	14	13	6.542777777	0.503290598
2013	4	2	15	12	8.067222222	0.672268519
2013	4	2	16	12	6.52	0.543333333
2013	4	2	17	12	5.8175	0.484791667
2013	4	2	18	12	4.5175	0.376458333
2013	4	2	19	12	6.741111112	0.561759259
2013	4	2	20	10	5.171388889	0.517138889
2013	4	2	21	10	3.636944444	0.363694444
2013	4	2	22	8	3.324722222	0.415590278
2013	4	2	23	8	2	0.25
2013	4	3	0	8	1.725833333	0.215729167
2013	4	3	1	8	2.633611111	0.329201389
2013	4	3	2	8	1.729444444	0.216180556
2013	4	3	3	8	1	0.125
2013	4	3	4	8	2.11	0.26375
2013	4	3	5	8	2.525555555	0.315694444
2013	4	3	6	8	1.986666667	0.248333333
2013	4	3	7	8	2	0.25
2013	4	3	8	11	3.703333333	0.336666667
2013	4	3	9	11	4.747222222	0.431565657
2013	4	3	10	13	7.273611112	0.559508547
2013	4	3	11	13	6.650277778	0.511559829
2013	4	3	12	13	7.136388889	0.548952991
2013	4	3	13	13	6.516666667	0.501282051
2013	4	3	14	13	7.591111111	0.583931624
2013	4	3	15	12	4.522222222	0.376851852
2013	4	3	16	12	5.362777778	0.446898148
2013	4	3	17	12	4.847777778	0.403981481
2013	4	3	18	12	3.521111111	0.293425926
2013	4	3	19	12	4.031388889	0.335949074
2013	4	3	20	10	4.710833333	0.471083333
2013	4	3	21	10	3.514166666	0.351416667
2013	4	3	22	8	0.281944445	0.035243056
2013	4	3	23	8	0.924722222	0.115590278
2013	4	4	0	8	0.791666667	0.098958333
2013	4	4	1	8	1.969722222	0.246215278
2013	4	4	2	8	2.175	0.271875
2013	4	4	3	8	4.891666666	0.611458333
2013	4	4	4	8	4.15138889	0.518923611
2013	4	4	5	8	0.331111111	0.041388889
2013	4	4	6	8	0	0
2013	4	4	7	8	0.166111111	0.020763889
2013	4	4	8	11	2.312777778	0.210252525
2013	4	4	9	11	5.2	0.472727273
2013	4	4	10	13	3.825555556	0.294273504
2013	4	4	11	13	2.222777778	0.170982906
2013	4	4	12	13	7.028333333	0.540641026
2013	4	4	13	13	5.090833334	0.391602564
2013	4	4	14	13	3.372222222	0.259401709
2013	4	4	15	12	4.246666666	0.353888889
2013	4	4	16	12	4.825555556	0.40212963
2013	4	4	17	12	4.0725	0.339375
2013	4	4	18	12	3.090277778	0.257523148
2013	4	4	19	12	4.270555556	0.35587963
2013	4	4	20	10	4.103888889	0.410388889
2013	4	4	21	10	1.786944444	0.178694444
2013	4	4	22	8	0.99	0.12375
2013	4	4	23	8	1.111944444	0.138993056
2013	4	5	0	8	1.334722222	0.166840278
2013	4	5	1	8	0.291388889	0.036423611
2013	4	5	2	8	0.103333333	0.012916667
2013	4	5	3	8	1.885555555	0.235694444
2013	4	5	4	8	1.290833334	0.161354167
2013	4	5	5	8	2.458333333	0.307291667
2013	4	5	6	8	1.651944444	0.206493056
2013	4	5	7	8	0.316666667	0.039583333
2013	4	5	8	11	1.904166667	0.173106061
2013	4	5	9	11	2.9925	0.272045455
2013	4	5	10	13	3.211666667	0.247051282
2013	4	5	11	13	7.473888889	0.57491453
2013	4	5	12	13	9.260277777	0.71232906
2013	4	5	13	13	8.3025	0.638653846
2013	4	5	14	13	7.955277778	0.611944444
2013	4	5	15	12	6.129166666	0.510763889
2013	4	5	16	12	8.628611112	0.719050926
2013	4	5	17	12	7.3325	0.611041667
2013	4	5	18	12	5.444444444	0.453703704
2013	4	5	19	12	5.046111111	0.420509259
2013	4	5	20	11	2.256944444	0.205176768
2013	4	5	21	11	3.091388889	0.281035354
2013	4	5	22	9	1.166944445	0.129660494
2013	4	5	23	9	1.615277778	0.179475309
2013	4	6	0	9	2.509722222	0.278858025
2013	4	6	1	9	2.113055556	0.234783951
2013	4	6	2	9	3.865833333	0.429537037
2013	4	6	3	9	4.101388889	0.455709877
2013	4	6	4	9	2.308055556	0.256450617
2013	4	6	5	9	2.417777778	0.268641975
2013	4	6	6	9	0.895	0.099444444
2013	4	6	7	9	0.291388889	0.032376543
2013	4	6	8	9	1.116111111	0.124012346
2013	4	6	9	9	2.797777777	0.310864197
2013	4	6	10	10	3.301111111	0.330111111
2013	4	6	11	10	3.696111111	0.369611111
2013	4	6	12	10	2.924444444	0.292444444
2013	4	6	13	10	7.777222223	0.777722222
2013	4	6	14	10	8.845833333	0.884583333
2013	4	6	15	10	6.039722222	0.603972222
2013	4	6	16	10	2.967777778	0.296777778
2013	4	6	17	10	3.690833333	0.369083333
2013	4	6	18	10	2.675833333	0.267583333
2013	4	6	19	10	3.552222222	0.355222222
2013	4	6	20	10	2.126666666	0.212666667
2013	4	6	21	10	6.777222222	0.677722222
2013	4	6	22	9	6.430000001	0.714444445
2013	4	6	23	9	1.021944444	0.113549383
2013	4	7	0	9	1.829444444	0.203271605
2013	4	7	1	9	2.695555556	0.299506173
2013	4	7	2	9	1.909166667	0.21212963
2013	4	7	3	9	0.776944444	0.08632716
2013	4	7	4	9	1.971666667	0.219074074
2013	4	7	5	9	1.359722222	0.151080247
2013	4	7	6	9	0.747222222	0.083024691
2013	4	7	7	9	0.634166667	0.070462963
2013	4	7	8	9	0.455555556	0.050617284
2013	4	7	9	9	2.444444444	0.271604938
2013	4	7	10	10	2.610833333	0.261083333
2013	4	7	11	10	3.471111111	0.347111111
2013	4	7	12	10	4.413333333	0.441333333
2013	4	7	13	10	3.2925	0.32925
2013	4	7	14	10	1.869444444	0.186944444
2013	4	7	15	10	3.048333333	0.304833333
2013	4	7	16	10	3.350555556	0.335055556
2013	4	7	17	10	3.042777778	0.304277778
2013	4	7	18	10	4.268333333	0.426833333
2013	4	7	19	10	3.877777778	0.387777778
2013	4	7	20	9	5.597222222	0.62191358
2013	4	7	21	9	3.760277778	0.417808642
2013	4	7	22	8	4.793055556	0.599131945
2013	4	7	23	8	4.129166666	0.516145833
2013	5	1	0	8	2.120833333	0.265104167
2013	5	1	1	8	1.013611111	0.126701389
2013	5	1	2	8	2.200555556	0.275069444
2013	5	1	3	8	1.481944444	0.185243056
2013	5	1	4	8	1.825	0.228125
2013	5	1	5	8	1.197777778	0.149722222
2013	5	1	6	8	0.25	0.03125
2013	5	1	7	8	0.356111111	0.044513889
2013	5	1	8	11	2.552222222	0.232020202
2013	5	1	9	11	6.350555555	0.577323232
2013	5	1	10	13	5.370277778	0.413098291
2013	5	1	11	13	4.473611111	0.344123932
2013	5	1	12	13	3.748333333	0.288333333
2013	5	1	13	13	4.243055556	0.326388889
2013	5	1	14	13	6.315	0.485769231
2013	5	1	15	12	5.330833333	0.444236111
2013	5	1	16	12	7.018611112	0.584884259
2013	5	1	17	12	5.227777777	0.435648148
2013	5	1	18	12	5.813333333	0.484444444
2013	5	1	19	12	7.226944445	0.60224537
2013	5	1	20	10	5.268055555	0.526805556
2013	5	1	21	10	3.149166666	0.314916667
2013	5	1	22	8	2.854444444	0.356805556
2013	5	1	23	8	1.319722222	0.164965278
2013	5	2	0	8	1.386388889	0.173298611
2013	5	2	1	8	1.812222222	0.226527778
2013	5	2	2	8	0.669722222	0.083715278
2013	5	2	3	8	0.290555556	0.036319444
2013	5	2	4	8	0	0
2013	5	2	5	8	0.452222222	0.056527778
2013	5	2	6	8	1	0.125
2013	5	2	7	8	0.543055556	0.067881944
2013	5	2	8	11	1.647222222	0.149747475
2013	5	2	9	11	2.561388889	0.232853535
2013	5	2	10	13	5.363333334	0.412564103
2013	5	2	11	13	8.373888888	0.644145299
2013	5	2	12	13	7.993055556	0.614850427
2013	5	2	13	13	7.227222222	0.555940171
2013	5	2	14	13	4.83	0.371538462
2013	5	2	15	12	5.805833333	0.483819444
2013	5	2	16	12	4.178333334	0.348194445
2013	5	2	17	12	6.957777778	0.579814815
2013	5	2	18	12	8.660277777	0.721689815
2013	5	2	19	12	6.608333334	0.550694445
2013	5	2	20	10	4.603055555	0.460305556
2013	5	2	21	10	4.554722222	0.455472222
2013	5	2	22	8	2.351111111	0.293888889
2013	5	2	23	8	1.101944444	0.137743056
2013	5	3	0	8	0.851944444	0.106493056
2013	5	3	1	8	1.618055556	0.202256944
2013	5	3	2	8	1.639722222	0.204965278
2013	5	3	3	8	1.799722222	0.224965278
2013	5	3	4	8	2.396666667	0.299583333
2013	5	3	5	8	2.281388889	0.285173611
2013	5	3	6	8	1.866388889	0.233298611
2013	5	3	7	8	1.025277778	0.128159722
2013	5	3	8	11	3.051666667	0.277424242
2013	5	3	9	11	5.831944445	0.530176768
2013	5	3	10	13	7.0825	0.544807692
2013	5	3	11	13	6.886666667	0.52974359
2013	5	3	12	13	5.560555555	0.427735043
2013	5	3	13	13	7.766111112	0.597393162
2013	5	3	14	13	8.284166666	0.63724359
2013	5	3	15	12	8.494722222	0.707893518
2013	5	3	16	12	10.47194445	0.872662037
2013	5	3	17	12	9.268888888	0.772407407
2013	5	3	18	12	8.392777778	0.699398148
2013	5	3	19	12	8.192777778	0.682731482
2013	5	3	20	10	2.789722222	0.278972222
2013	5	3	21	10	1.976666667	0.197666667
2013	5	3	22	8	1	0.125
2013	5	3	23	8	1.483333333	0.185416667
2013	5	4	0	8	2.828333333	0.353541667
2013	5	4	1	8	1.863611111	0.232951389
2013	5	4	2	8	2	0.25
2013	5	4	3	8	1.376388889	0.172048611
2013	5	4	4	8	1	0.125
2013	5	4	5	8	1.396666667	0.174583333
2013	5	4	6	8	1.311388889	0.163923611
2013	5	4	7	8	4.961388889	0.620173611
2013	5	4	8	11	5.862777778	0.532979798
2013	5	4	9	11	5.630833333	0.511893939
2013	5	4	10	13	6.866666667	0.528205128
2013	5	4	11	13	5.041944444	0.38784188
2013	5	4	12	13	5.229722222	0.402286325
2013	5	4	13	13	9.441666667	0.726282051
2013	5	4	14	13	10.61944444	0.816880342
2013	5	4	15	12	5.925277778	0.493773148
2013	5	4	16	12	5.585555556	0.465462963
2013	5	4	17	12	8.304722222	0.692060185
2013	5	4	18	12	6.550277778	0.545856481
2013	5	4	19	12	4.553611111	0.379467593
2013	5	4	20	10	2.152222222	0.215222222
2013	5	4	21	10	4.431666667	0.443166667
2013	5	4	22	8	3.187777778	0.398472222
2013	5	4	23	8	3.190277778	0.398784722
2013	5	5	0	8	3.609722222	0.451215278
2013	5	5	1	8	0.4725	0.0590625
2013	5	5	2	8	0.175277778	0.021909722
2013	5	5	3	8	1.601388889	0.200173611
2013	5	5	4	8	0.388333333	0.048541667
2013	5	5	5	8	1	0.125
2013	5	5	6	8	0.394444444	0.049305556
2013	5	5	7	8	0.614166667	0.076770833
2013	5	5	8	11	3.268888889	0.297171717
2013	5	5	9	11	3.6425	0.331136364
2013	5	5	10	13	6.277500001	0.482884615
2013	5	5	11	13	8.166944444	0.628226496
2013	5	5	12	13	7.575833333	0.58275641
2013	5	5	13	13	7.490277778	0.576175214
2013	5	5	14	13	7.108055555	0.546773504
2013	5	5	15	12	4.065555555	0.338796296
2013	5	5	16	12	5.422777778	0.451898148
2013	5	5	17	12	5.829444444	0.485787037
2013	5	5	18	12	5.034722222	0.419560185
2013	5	5	19	12	5.178611112	0.431550926
2013	5	5	20	11	4.106944444	0.373358586
2013	5	5	21	11	2.878333333	0.261666667
2013	5	5	22	9	2.246666667	0.24962963
2013	5	5	23	9	2.901111111	0.322345679
2013	5	6	0	9	2.017222222	0.224135802
2013	5	6	1	9	1.151111111	0.127901235
2013	5	6	2	9	2.685833333	0.298425926
2013	5	6	3	9	1.3575	0.150833333
2013	5	6	4	9	2.086388889	0.231820988
2013	5	6	5	9	1.422777778	0.15808642
2013	5	6	6	9	0.582222222	0.064691358
2013	5	6	7	9	0.235555556	0.02617284
2013	5	6	8	9	2.067777778	0.229753086
2013	5	6	9	9	4.096666667	0.455185185
2013	5	6	10	10	3.686666667	0.368666667
2013	5	6	11	10	6.126111111	0.612611111
2013	5	6	12	10	5.244722222	0.524472222
2013	5	6	13	10	5.124166667	0.512416667
2013	5	6	14	10	5.342222222	0.534222222
2013	5	6	15	10	5.676111111	0.567611111
2013	5	6	16	10	4.083888889	0.408388889
2013	5	6	17	10	3.759166667	0.375916667
2013	5	6	18	10	1.688888889	0.168888889
2013	5	6	19	10	4.447222222	0.444722222
2013	5	6	20	10	2.310555555	0.231055556
2013	5	6	21	10	2.387222222	0.238722222
2013	5	6	22	9	2.696666667	0.29962963
2013	5	6	23	9	2.644722222	0.293858025
2013	5	7	0	9	4.144166666	0.460462963
2013	5	7	1	9	2.116944444	0.235216049
2013	5	7	2	9	1.121388889	0.124598765
2013	5	7	3	9	0.142777778	0.015864198
2013	5	7	4	9	2.201388889	0.244598765
2013	5	7	5	9	2.273888889	0.252654321
2013	5	7	6	9	3.235	0.359444444
2013	5	7	7	9	1.973055556	0.219228395
2013	5	7	8	9	2.528055556	0.280895062
2013	5	7	9	9	3.344166667	0.371574074
2013	5	7	10	10	2.6425	0.26425
2013	5	7	11	10	2.275555555	0.227555556
2013	5	7	12	10	3.668888889	0.366888889
2013	5	7	13	10	3.8075	0.38075
2013	5	7	14	10	2.604444444	0.260444444
2013	5	7	15	10	3.181666667	0.318166667
2013	5	7	16	10	3.332222222	0.333222222
2013	5	7	17	10	3.031944444	0.303194444
2013	5	7	18	10	3.909444444	0.390944444
2013	5	7	19	10	5.055277778	0.505527778
2013	5	7	20	9	4.534444444	0.50382716
2013	5	7	21	9	1.945	0.216111111
2013	5	7	22	8	2.846944445	0.355868056
2013	5	7	23	8	2.783333333	0.347916667
2013	6	1	0	8	2.773333333	0.346666667
2013	6	1	1	8	2.113333333	0.264166667
2013	6	1	2	8	0.893333333	0.111666667
2013	6	1	3	8	1.56	0.195
2013	6	1	4	8	0.983333333	0.122916667
2013	6	1	5	8	1.148888889	0.143611111
2013	6	1	6	8	1.59	0.19875
2013	6	1	7	8	1	0.125
2013	6	1	8	11	1.982222222	0.18020202
2013	6	1	9	11	3.938055555	0.35800505
2013	6	1	10	13	8.030277778	0.617713675
2013	6	1	11	13	8.53	0.656153846
2013	6	1	12	13	7.852222222	0.604017094
2013	6	1	13	13	8.372500001	0.644038462
2013	6	1	14	13	7.999722222	0.615363248
2013	6	1	15	12	7.019166666	0.584930556
2013	6	1	16	12	6.870555556	0.572546296
2013	6	1	17	12	6.439166666	0.536597222
2013	6	1	18	12	4.668333333	0.389027778
2013	6	1	19	12	4.235277778	0.352939815
2013	6	1	20	10	4.568611111	0.456861111
2013	6	1	21	10	3.551388889	0.355138889
2013	6	1	22	8	3.379444445	0.422430556
2013	6	1	23	8	2.150555556	0.268819444
2013	6	2	0	8	1.106666667	0.138333333
2013	6	2	1	8	3.183333333	0.397916667
2013	6	2	2	8	2.358888889	0.294861111
2013	6	2	3	8	0.325555556	0.040694444
2013	6	2	4	8	0.763333333	0.095416667
2013	6	2	5	8	0	0
2013	6	2	6	8	0	0
2013	6	2	7	8	0.492222222	0.061527778
2013	6	2	8	11	4.323611111	0.393055556
2013	6	2	9	11	7.533055555	0.684823232
2013	6	2	10	13	7.423888889	0.571068376
2013	6	2	11	13	8.445833333	0.649679487
2013	6	2	12	13	7.642222222	0.587863248
2013	6	2	13	13	6.648888889	0.511452991
2013	6	2	14	13	4.056944444	0.31207265
2013	6	2	15	12	2.720833333	0.226736111
2013	6	2	16	12	6.960555556	0.580046296
2013	6	2	17	12	5.405	0.450416667
2013	6	2	18	12	6.152222222	0.512685185
2013	6	2	19	12	2.483888889	0.206990741
2013	6	2	20	10	1.130555555	0.113055556
2013	6	2	21	10	3.790555555	0.379055556
2013	6	2	22	8	3.73	0.46625
2013	6	2	23	8	0.526388889	0.065798611
2013	6	3	0	8	0	0
2013	6	3	1	8	1.4925	0.1865625
2013	6	3	2	8	2.299722222	0.287465278
2013	6	3	3	8	0.107222222	0.013402778
2013	6	3	4	8	0.878888889	0.109861111
2013	6	3	5	8	1.285	0.160625
2013	6	3	6	8	1.792777778	0.224097222
2013	6	3	7	8	3.445	0.430625
2013	6	3	8	11	5.884166666	0.534924242
2013	6	3	9	11	6.592777778	0.599343434
2013	6	3	10	13	7.145833334	0.549679487
2013	6	3	11	13	6.886666667	0.52974359
2013	6	3	12	13	7.140555556	0.549273504
2013	6	3	13	13	4.167222223	0.320555556
2013	6	3	14	13	5.237777778	0.402905983
2013	6	3	15	12	5.972777777	0.497731481
2013	6	3	16	12	6.167777778	0.513981481
2013	6	3	17	12	3.605555555	0.300462963
2013	6	3	18	12	4.015277778	0.334606481
2013	6	3	19	12	2.215833334	0.184652778
2013	6	3	20	10	1.941111111	0.194111111
2013	6	3	21	10	2.491944444	0.249194444
2013	6	3	22	8	3.849444445	0.481180556
2013	6	3	23	8	1.453333333	0.181666667
2013	6	4	0	8	1.562222222	0.195277778
2013	6	4	1	8	0.628333333	0.078541667
2013	6	4	2	8	0.468611111	0.058576389
2013	6	4	3	8	0.264722222	0.033090278
2013	6	4	4	8	0.408055556	0.051006944
2013	6	4	5	8	0.634166667	0.079270833
2013	6	4	6	8	0.472777778	0.059097222
2013	6	4	7	8	2.726944445	0.340868056
2013	6	4	8	11	3.378333333	0.307121212
2013	6	4	9	11	3.501666667	0.318333333
2013	6	4	10	13	4.127777778	0.317521368
2013	6	4	11	13	4.453888889	0.342606838
2013	6	4	12	13	5.195833333	0.399679487
2013	6	4	13	13	5.16	0.396923077
2013	6	4	14	13	3.846944444	0.295918803
2013	6	4	15	12	5.054444444	0.421203704
2013	6	4	16	12	3.792222223	0.316018519
2013	6	4	17	12	4.725	0.39375
2013	6	4	18	12	3.057777778	0.254814815
2013	6	4	19	12	2.885	0.240416667
2013	6	4	20	10	0.857222222	0.085722222
2013	6	4	21	10	2.899444444	0.289944444
2013	6	4	22	8	4.345277778	0.543159722
2013	6	4	23	8	3.265833333	0.408229167
2013	6	5	0	8	1.164444444	0.145555556
2013	6	5	1	8	0.416666667	0.052083333
2013	6	5	2	8	0.981111111	0.122638889
2013	6	5	3	8	1.179166667	0.147395833
2013	6	5	4	8	1.312222223	0.164027778
2013	6	5	5	8	0.612777778	0.076597222
2013	6	5	6	8	0	0
2013	6	5	7	8	0	0
2013	6	5	8	11	1.105833333	0.100530303
2013	6	5	9	11	4.967222222	0.451565657
2013	6	5	10	13	5.325000001	0.409615385
2013	6	5	11	13	8.054444444	0.61957265
2013	6	5	12	13	7.038333333	0.541410256
2013	6	5	13	13	7.633333334	0.587179487
2013	6	5	14	13	9.547222222	0.734401709
2013	6	5	15	12	7.989444444	0.665787037
2013	6	5	16	12	5.549722222	0.462476852
2013	6	5	17	12	5.193333333	0.432777778
2013	6	5	18	12	1.376388889	0.114699074
2013	6	5	19	12	1.156388889	0.096365741
2013	6	5	20	11	1.039722222	0.094520202
2013	6	5	21	11	1.340833333	0.121893939
2013	6	5	22	9	1.384444445	0.153827161
2013	6	5	23	9	0.336388889	0.037376543
2013	6	6	0	9	3.326388889	0.369598765
2013	6	6	1	9	2.300833333	0.255648148
2013	6	6	2	9	3.102777778	0.344753086
2013	6	6	3	9	3.648333333	0.40537037
2013	6	6	4	9	1.862222222	0.20691358
2013	6	6	5	9	0	0
2013	6	6	6	9	0.806944444	0.089660494
2013	6	6	7	9	0.069722222	0.007746914
2013	6	6	8	9	1.606111111	0.17845679
2013	6	6	9	9	5.003611111	0.55595679
2013	6	6	10	10	5.496666667	0.549666667
2013	6	6	11	10	5.783055555	0.578305556
2013	6	6	12	10	6.398888889	0.639888889
2013	6	6	13	10	4.814722223	0.481472222
2013	6	6	14	10	4.112777778	0.411277778
2013	6	6	15	10	4.229444445	0.422944444
2013	6	6	16	10	3.641388889	0.364138889
2013	6	6	17	10	2.937222222	0.293722222
2013	6	6	18	10	1.982222222	0.198222222
2013	6	6	19	10	3.507222222	0.350722222
2013	6	6	20	10	5.729999999	0.573
2013	6	6	21	10	7.198888889	0.719888889
2013	6	6	22	9	4.941666667	0.549074074
2013	6	6	23	9	2.954166666	0.328240741
2013	6	7	0	9	1.036666666	0.115185185
2013	6	7	1	9	3.333611111	0.370401235
2013	6	7	2	9	3.45	0.383333333
2013	6	7	3	9	2.033333333	0.225925926
2013	6	7	4	9	1.809722222	0.201080247
2013	6	7	5	9	1.597222222	0.177469136
2013	6	7	6	9	1.340555555	0.148950617
2013	6	7	7	9	2.382777778	0.264753086
2013	6	7	8	9	1.558055556	0.173117284
2013	6	7	9	9	3.907222222	0.434135802
2013	6	7	10	10	7.884444445	0.788444445
2013	6	7	11	10	8.6775	0.86775
2013	6	7	12	10	8.659444444	0.865944444
2013	6	7	13	10	5.612222223	0.561222222
2013	6	7	14	10	4.989444444	0.498944444
2013	6	7	15	10	5.391666666	0.539166667
2013	6	7	16	10	4.573888889	0.457388889
2013	6	7	17	10	0.886666667	0.088666667
2013	6	7	18	10	2.105	0.2105
2013	6	7	19	10	1.864166667	0.186416667
2013	6	7	20	9	1.912777778	0.212530864
2013	6	7	21	9	3.133611111	0.348179012
2013	6	7	22	8	4.049166667	0.506145833
2013	6	7	23	8	1.758611111	0.219826389
2013	7	1	0	8	1.028055556	0.128506944
2013	7	1	1	8	1.794166667	0.224270833
2013	7	1	2	8	1.257222222	0.157152778
2013	7	1	3	8	0.886388889	0.110798611
2013	7	1	4	8	0.241666667	0.030208333
2013	7	1	5	8	0	0
2013	7	1	6	8	0.383333333	0.047916667
2013	7	1	7	8	0.6925	0.0865625
2013	7	1	8	11	1.448333333	0.131666667
2013	7	1	9	11	6.276388889	0.570580808
2013	7	1	10	13	6.154166667	0.473397436
2013	7	1	11	13	8.310277778	0.639252137
2013	7	1	12	13	7.515833333	0.578141026
2013	7	1	13	13	6.146388889	0.472799145
2013	7	1	14	13	8.068611111	0.620662393
2013	7	1	15	12	5.861111111	0.488425926
2013	7	1	16	12	4.738055556	0.394837963
2013	7	1	17	12	3.920833333	0.326736111
2013	7	1	18	12	3.558611111	0.296550926
2013	7	1	19	12	3.387777778	0.282314815
2013	7	1	20	10	4.231944444	0.423194444
2013	7	1	21	10	5.239722222	0.523972222
2013	7	1	22	8	2.181388889	0.272673611
2013	7	1	23	8	1.051388889	0.131423611
2013	7	2	0	8	2.093611111	0.261701389
2013	7	2	1	8	1.269722222	0.158715278
2013	7	2	2	8	0.686111111	0.085763889
2013	7	2	3	8	0.1075	0.0134375
2013	7	2	4	8	0.781666667	0.097708333
2013	7	2	5	8	0.586388889	0.073298611
2013	7	2	6	8	0.332222222	0.041527778
2013	7	2	7	8	0.516666667	0.064583333
2013	7	2	8	11	2.643888889	0.240353535
2013	7	2	9	11	6.766111111	0.61510101
2013	7	2	10	13	10.32194444	0.793995727
2013	7	2	11	13	9.142222222	0.703247863
2013	7	2	12	13	9.597777778	0.738290598
2013	7	2	13	13	7.004166667	0.538782051
2013	7	2	14	13	5.3175	0.409038462
2013	7	2	15	12	5.679444444	0.473287037
2013	7	2	16	12	5.713055556	0.476087963
2013	7	2	17	12	4.889444444	0.407453704
2013	7	2	18	12	3.275833333	0.272986111
2013	7	2	19	12	2.751388889	0.229282407
2013	7	2	20	10	1.337222222	0.133722222
2013	7	2	21	10	1.641388889	0.164138889
2013	7	2	22	8	0.846944445	0.105868056
2013	7	2	23	8	2.690277778	0.336284722
2013	7	3	0	8	5.415555555	0.676944444
2013	7	3	1	8	1.935555556	0.241944444
2013	7	3	2	8	3.251388889	0.406423611
2013	7	3	3	8	2.060555556	0.257569444
2013	7	3	4	8	0.5775	0.0721875
2013	7	3	5	8	1.645555556	0.205694444
2013	7	3	6	8	1.639444444	0.204930556
2013	7	3	7	8	0.593888889	0.074236111
2013	7	3	8	11	1.094166667	0.099469697
2013	7	3	9	11	4.349722222	0.395429293
2013	7	3	10	13	7.974722223	0.613440171
2013	7	3	11	13	9.474444444	0.728803419
2013	7	3	12	13	9.448888889	0.726837607
2013	7	3	13	13	7.900833334	0.60775641
2013	7	3	14	13	4.188611111	0.322200855
2013	7	3	15	12	4.230277777	0.352523148
2013	7	3	16	12	6.861666667	0.571805556
2013	7	3	17	12	5.917777778	0.493148148
2013	7	3	18	12	4.480833333	0.373402778
2013	7	3	19	12	3.027777778	0.252314815
2013	7	3	20	10	2.85	0.285
2013	7	3	21	10	1.984444444	0.198444444
2013	7	3	22	8	0	0
2013	7	3	23	8	1.333055555	0.166631944
2013	7	4	0	8	0.410833333	0.051354167
2013	7	4	1	8	0.7	0.0875
2013	7	4	2	8	1.1125	0.1390625
2013	7	4	3	8	1.842777778	0.230347222
2013	7	4	4	8	0.893333333	0.111666667
2013	7	4	5	8	0.433333333	0.054166667
2013	7	4	6	8	1.739166667	0.217395833
2013	7	4	7	8	2.102777778	0.262847222
2013	7	4	8	11	0.727777778	0.066161616
2013	7	4	9	11	4.590833333	0.417348485
2013	7	4	10	13	6.953611111	0.534893162
2013	7	4	11	13	6.285277778	0.483482906
2013	7	4	12	13	8.593055555	0.661004273
2013	7	4	13	13	6.895	0.530384615
2013	7	4	14	13	6.088888889	0.468376068
2013	7	4	15	12	3.877499999	0.323125
2013	7	4	16	12	7.871944445	0.65599537
2013	7	4	17	12	6.206111111	0.517175926
2013	7	4	18	12	6.056944444	0.50474537
2013	7	4	19	12	5.155555556	0.42962963
2013	7	4	20	10	5.741388889	0.574138889
2013	7	4	21	10	7.038333333	0.703833333
2013	7	4	22	8	7.606666667	0.950833333
2013	7	4	23	8	3.75	0.46875
2013	7	5	0	8	2.164166667	0.270520833
2013	7	5	1	8	1.818611111	0.227326389
2013	7	5	2	8	1.301944444	0.162743056
2013	7	5	3	8	0.170555555	0.021319444
2013	7	5	4	8	1.080277778	0.135034722
2013	7	5	5	8	2.415555556	0.301944444
2013	7	5	6	8	2.383611111	0.297951389
2013	7	5	7	8	1.062777778	0.132847222
2013	7	5	8	11	1.019166667	0.092651515
2013	7	5	9	11	3.748611111	0.340782828
2013	7	5	10	13	5.996666667	0.461282051
2013	7	5	11	13	6.684166667	0.514166667
2013	7	5	12	13	6.969166667	0.536089744
2013	7	5	13	13	4.787222222	0.368247863
2013	7	5	14	13	6.403055556	0.492542735
2013	7	5	15	12	7.045277778	0.587106481
2013	7	5	16	12	8.373055556	0.69775463
2013	7	5	17	12	6.411111111	0.534259259
2013	7	5	18	12	7.974444444	0.664537037
2013	7	5	19	12	6.988611112	0.582384259
2013	7	5	20	11	6.246666667	0.567878788
2013	7	5	21	11	5.283055556	0.480277778
2013	7	5	22	9	4.896111111	0.544012346
2013	7	5	23	9	5.313055555	0.590339506
2013	7	6	0	9	5.235	0.581666667
2013	7	6	1	9	2.765	0.307222222
2013	7	6	2	9	2.431666666	0.270185185
2013	7	6	3	9	2.905833333	0.32287037
2013	7	6	4	9	3.3625	0.373611111
2013	7	6	5	9	1.157222222	0.128580247
2013	7	6	6	9	1.816111111	0.201790123
2013	7	6	7	9	2.823055556	0.31367284
2013	7	6	8	9	1.902222222	0.211358025
2013	7	6	9	9	3.787222222	0.420802469
2013	7	6	10	10	5.156111111	0.515611111
2013	7	6	11	10	5.329444444	0.532944444
2013	7	6	12	10	6.063611111	0.606361111
2013	7	6	13	10	6.359166668	0.635916667
2013	7	6	14	10	6.226666666	0.622666667
2013	7	6	15	10	4.886388889	0.488638889
2013	7	6	16	10	3.196111112	0.319611111
2013	7	6	17	10	6.262222222	0.626222222
2013	7	6	18	10	7.556944444	0.755694444
2013	7	6	19	10	6.993888889	0.699388889
2013	7	6	20	10	5.188333333	0.518833333
2013	7	6	21	10	4.611944444	0.461194444
2013	7	6	22	9	5.2675	0.585277778
2013	7	6	23	9	3.578333333	0.397592593
2013	7	7	0	9	3.012222222	0.334691358
2013	7	7	1	9	4.138333333	0.459814815
2013	7	7	2	9	4.321388889	0.480154321
2013	7	7	3	9	4.320277778	0.480030864
2013	7	7	4	9	4.645555556	0.51617284
2013	7	7	5	9	2.733611111	0.303734568
2013	7	7	6	9	1.353333333	0.15037037
2013	7	7	7	9	1.287777778	0.14308642
2013	7	7	8	9	1.096666667	0.121851852
2013	7	7	9	9	2.768611111	0.307623457
2013	7	7	10	10	2.278611111	0.227861111
2013	7	7	11	10	3.254722222	0.325472222
2013	7	7	12	10	2.967222222	0.296722222
2013	7	7	13	10	2.281111111	0.228111111
2013	7	7	14	10	4.21	0.421
2013	7	7	15	10	3.325833333	0.332583333
2013	7	7	16	10	4.12638889	0.412638889
2013	7	7	17	10	4.437222222	0.443722222
2013	7	7	18	10	3.9075	0.39075
2013	7	7	19	10	4.579722223	0.457972222
2013	7	7	20	9	5.103333333	0.567037037
2013	7	7	21	9	1.828611111	0.203179012
2013	7	7	22	8	1.868611111	0.233576389
2013	7	7	23	8	3.365277778	0.420659722
2013	8	1	0	8	1.448888889	0.181111111
2013	8	1	1	8	0.633333333	0.079166667
2013	8	1	2	8	0	0
2013	8	1	3	8	0	0
2013	8	1	4	8	0	0
2013	8	1	5	8	0	0
2013	8	1	6	8	0.184166667	0.023020833
2013	8	1	7	8	0.549166667	0.068645833
2013	8	1	8	11	1.893611111	0.172146465
2013	8	1	9	11	8.327222222	0.757020202
2013	8	1	10	13	8.766944445	0.674380342
2013	8	1	11	13	8.260833333	0.635448718
2013	8	1	12	13	7.715555555	0.593504273
2013	8	1	13	13	5.333055556	0.410235043
2013	8	1	14	13	4.718888889	0.362991453
2013	8	1	15	12	4.4825	0.373541667
2013	8	1	16	12	6.888333333	0.574027778
2013	8	1	17	12	5.719166666	0.476597222
2013	8	1	18	12	7.067222222	0.588935185
2013	8	1	19	12	6.996944445	0.583078704
2013	8	1	20	10	5.205277777	0.520527778
2013	8	1	21	10	4.52	0.452
2013	8	1	22	8	2.362777778	0.295347222
2013	8	1	23	8	1.551944444	0.193993056
2013	8	2	0	8	1.096388889	0.137048611
2013	8	2	1	8	0.141666667	0.017708333
2013	8	2	2	8	1.274444445	0.159305556
2013	8	2	3	8	1.035555555	0.129444444
2013	8	2	4	8	0.421944445	0.052743056
2013	8	2	5	8	0.571944444	0.071493056
2013	8	2	6	8	0.031111111	0.003888889
2013	8	2	7	8	1.1075	0.1384375
2013	8	2	8	11	1.218055555	0.110732323
2013	8	2	9	11	4.264444444	0.387676768
2013	8	2	10	13	4.986111111	0.383547009
2013	8	2	11	13	5.541388889	0.426260684
2013	8	2	12	13	1.510833333	0.116217949
2013	8	2	13	13	4.695277779	0.361175214
2013	8	2	14	13	5.359722222	0.412286325
2013	8	2	15	12	6.099166667	0.508263889
2013	8	2	16	12	7.524166667	0.627013889
2013	8	2	17	12	7.705833333	0.642152778
2013	8	2	18	12	5.755555555	0.47962963
2013	8	2	19	12	3.873611111	0.322800926
2013	8	2	20	10	4.000555555	0.400055556
2013	8	2	21	10	3.172222222	0.317222222
2013	8	2	22	8	1.814166667	0.226770833
2013	8	2	23	8	3.286666667	0.410833333
2013	8	3	0	8	2.346666667	0.293333333
2013	8	3	1	8	0.091388889	0.011423611
2013	8	3	2	8	0.393888889	0.049236111
2013	8	3	3	8	0.756388889	0.094548611
2013	8	3	4	8	1.755833333	0.219479167
2013	8	3	5	8	2.023888889	0.252986111
2013	8	3	6	8	2.055	0.256875
2013	8	3	7	8	2.277777778	0.284722222
2013	8	3	8	11	4.291944444	0.390176768
2013	8	3	9	11	5.697222222	0.517929293
2013	8	3	10	13	4.151111112	0.319316239
2013	8	3	11	13	4.504444444	0.346495726
2013	8	3	12	13	6.985833333	0.537371795
2013	8	3	13	13	5.561388889	0.427799145
2013	8	3	14	13	5.531944444	0.425534188
2013	8	3	15	12	5.181111111	0.431759259
2013	8	3	16	12	4.573888889	0.381157407
2013	8	3	17	12	4.414166667	0.367847222
2013	8	3	18	12	4.488611111	0.374050926
2013	8	3	19	12	5.774444445	0.481203704
2013	8	3	20	10	6.048055555	0.604805556
2013	8	3	21	10	5.9575	0.59575
2013	8	3	22	8	2.216666667	0.277083333
2013	8	3	23	8	2.029722222	0.253715278
2013	8	4	0	8	2.589444444	0.323680556
2013	8	4	1	8	0.934722222	0.116840278
2013	8	4	2	8	0.549166667	0.068645833
2013	8	4	3	8	1.228055555	0.153506944
2013	8	4	4	8	2.296944445	0.287118056
2013	8	4	5	8	0.995	0.124375
2013	8	4	6	8	0	0
2013	8	4	7	8	0	0
2013	8	4	8	11	0.908611111	0.08260101
2013	8	4	9	11	3.324166667	0.30219697
2013	8	4	10	13	5.651944445	0.434764957
2013	8	4	11	13	5.302777778	0.407905983
2013	8	4	12	13	8.954444444	0.688803419
2013	8	4	13	13	7.553055556	0.581004274
2013	8	4	14	13	4.073611111	0.313354701
2013	8	4	15	12	5.953055555	0.496087963
2013	8	4	16	12	8.087222223	0.673935185
2013	8	4	17	12	8.426666666	0.702222222
2013	8	4	18	12	6.87	0.5725
2013	8	4	19	12	4.914166667	0.409513889
2013	8	4	20	10	2.482777778	0.248277778
2013	8	4	21	10	2.001388889	0.200138889
2013	8	4	22	8	0.876666667	0.109583333
2013	8	4	23	8	0	0
2013	8	5	0	8	0.074444444	0.009305556
2013	8	5	1	8	0.807777778	0.100972222
2013	8	5	2	8	0.778055555	0.097256944
2013	8	5	3	8	0	0
2013	8	5	4	8	0	0
2013	8	5	5	8	0.178611111	0.022326389
2013	8	5	6	8	0.058333333	0.007291667
2013	8	5	7	8	0.465	0.058125
2013	8	5	8	11	3.951944445	0.359267677
2013	8	5	9	11	7.886944444	0.716994949
2013	8	5	10	13	7.698333334	0.592179487
2013	8	5	11	13	4.839166666	0.37224359
2013	8	5	12	13	4.539722221	0.349209402
2013	8	5	13	13	5.700555556	0.438504274
2013	8	5	14	13	6.015555555	0.462735043
2013	8	5	15	12	4.762222222	0.396851852
2013	8	5	16	12	5.834444445	0.486203704
2013	8	5	17	12	6.580833333	0.548402778
2013	8	5	18	12	5.361388889	0.446782407
2013	8	5	19	12	4.778611112	0.398217593
2013	8	5	20	11	3.055555555	0.277777778
2013	8	5	21	11	2.736111111	0.248737374
2013	8	5	22	9	0.303888889	0.033765432
2013	8	5	23	9	0.566111111	0.062901235
2013	8	6	0	9	2.196944444	0.244104938
2013	8	6	1	9	2.894166667	0.321574074
2013	8	6	2	9	2.412222222	0.268024691
2013	8	6	3	9	2.999166666	0.333240741
2013	8	6	4	9	1.775277778	0.197253086
2013	8	6	5	9	1.273333333	0.141481481
2013	8	6	6	9	3.358055555	0.373117284
2013	8	6	7	9	2.168888889	0.240987654
2013	8	6	8	9	1.8275	0.203055556
2013	8	6	9	9	5.859722222	0.651080247
2013	8	6	10	10	5.824166667	0.582416667
2013	8	6	11	10	4.773333333	0.477333333
2013	8	6	12	10	6.081944444	0.608194444
2013	8	6	13	10	6.264166667	0.626416667
2013	8	6	14	10	4.063055555	0.406305556
2013	8	6	15	10	5.844444444	0.584444444
2013	8	6	16	10	3.990833334	0.399083333
2013	8	6	17	10	5.8225	0.58225
2013	8	6	18	10	3.871666667	0.387166667
2013	8	6	19	10	2.926944445	0.292694444
2013	8	6	20	10	6.094444445	0.609444444
2013	8	6	21	10	5.0975	0.50975
2013	8	6	22	9	2.898055556	0.322006173
2013	8	6	23	9	1.570833333	0.174537037
2013	8	7	0	9	1.499444444	0.166604938
2013	8	7	1	9	1.671388889	0.185709877
2013	8	7	2	9	3.221388889	0.357932099
2013	8	7	3	9	1.763055556	0.195895062
2013	8	7	4	9	2.020555556	0.224506173
2013	8	7	5	9	0.648611111	0.072067901
2013	8	7	6	9	0.739444444	0.082160494
2013	8	7	7	9	0.085277778	0.009475309
2013	8	7	8	9	0.626388889	0.069598765
2013	8	7	9	9	2.635555555	0.292839506
2013	8	7	10	10	4.596666667	0.459666667
2013	8	7	11	10	5.720277778	0.572027778
2013	8	7	12	10	3.871111111	0.387111111
2013	8	7	13	10	6.036666667	0.603666667
2013	8	7	14	10	7.189166666	0.718916667
2013	8	7	15	10	3.795833333	0.379583333
2013	8	7	16	10	3.794722222	0.379472222
2013	8	7	17	10	3.663888889	0.366388889
2013	8	7	18	10	3.600277778	0.360027778
2013	8	7	19	10	3.662777778	0.366277778
2013	8	7	20	9	5.291944444	0.587993827
2013	8	7	21	9	5.977222222	0.664135802
2013	8	7	22	8	3.911388889	0.488923611
2013	8	7	23	8	4.787222222	0.598402778
2013	9	1	0	8	3.689166666	0.461145833
2013	9	1	1	8	1.721111111	0.215138889
2013	9	1	2	8	3.1475	0.3934375
2013	9	1	3	8	1.721944444	0.215243056
2013	9	1	4	8	1.316666667	0.164583333
2013	9	1	5	8	1.406111111	0.175763889
2013	9	1	6	8	2.389444445	0.298680556
2013	9	1	7	8	0.562222222	0.070277778
2013	9	1	8	11	3.42	0.310909091
2013	9	1	9	11	7.561388889	0.68739899
2013	9	1	10	13	6.635000001	0.510384615
2013	9	1	11	13	8.233611111	0.633354701
2013	9	1	12	13	5.986944444	0.460534188
2013	9	1	13	13	4.963611112	0.381816239
2013	9	1	14	13	6.732777778	0.517905983
2013	9	1	15	12	6.54111111	0.545092593
2013	9	1	16	12	4.720833334	0.393402778
2013	9	1	17	12	4.9675	0.413958333
2013	9	1	18	12	4.772222222	0.397685185
2013	9	1	19	12	2.809444445	0.23412037
2013	9	1	20	10	3.174166667	0.317416667
2013	9	1	21	10	1.513888889	0.151388889
2013	9	1	22	8	2.766944445	0.345868056
2013	9	1	23	8	2.237222222	0.279652778
2013	9	2	0	8	2.571666666	0.321458333
2013	9	2	1	8	0.879166667	0.109895833
2013	9	2	2	8	1.1075	0.1384375
2013	9	2	3	8	2.708333333	0.338541667
2013	9	2	4	8	3.717222222	0.464652778
2013	9	2	5	8	1.094166666	0.136770833
2013	9	2	6	8	0.180277778	0.022534722
2013	9	2	7	8	1	0.125
2013	9	2	8	11	0.802222222	0.072929293
2013	9	2	9	11	4.0175	0.365227273
2013	9	2	10	13	6.578888889	0.506068376
2013	9	2	11	13	6.4525	0.496346154
2013	9	2	12	13	7.495277777	0.576559829
2013	9	2	13	13	9.388055556	0.72215812
2013	9	2	14	13	10.43194444	0.802457265
2013	9	2	15	12	5.698611111	0.474884259
2013	9	2	16	12	4.551666667	0.379305556
2013	9	2	17	12	4.859166667	0.404930556
2013	9	2	18	12	4.555277778	0.379606481
2013	9	2	19	12	4.185277778	0.348773148
2013	9	2	20	10	2.848611111	0.284861111
2013	9	2	21	10	1.560555555	0.156055556
2013	9	2	22	8	2.008611111	0.251076389
2013	9	2	23	8	1.095555555	0.136944444
2013	9	3	0	8	1.044722222	0.130590278
2013	9	3	1	8	0.829166667	0.103645833
2013	9	3	2	8	0.618888889	0.077361111
2013	9	3	3	8	0.741666667	0.092708333
2013	9	3	4	8	1.674722222	0.209340278
2013	9	3	5	8	0.947222222	0.118402778
2013	9	3	6	8	3.140833333	0.392604167
2013	9	3	7	8	3.278055556	0.409756944
2013	9	3	8	11	3.808888889	0.346262626
2013	9	3	9	11	6.66	0.605454545
2013	9	3	10	13	7.005	0.538846154
2013	9	3	11	13	4.655555556	0.358119658
2013	9	3	12	13	5.498888888	0.422991453
2013	9	3	13	13	4.636388889	0.356645299
2013	9	3	14	13	4.5875	0.352884615
2013	9	3	15	12	4.504722222	0.375393519
2013	9	3	16	12	6.427777779	0.535648148
2013	9	3	17	12	5.345555555	0.445462963
2013	9	3	18	12	4.19	0.349166667
2013	9	3	19	12	1.446111111	0.120509259
2013	9	3	20	10	2.184444444	0.218444444
2013	9	3	21	10	3.7425	0.37425
2013	9	3	22	8	1.491944445	0.186493056
2013	9	3	23	8	0.751944444	0.093993056
2013	9	4	0	8	1.949166667	0.243645833
2013	9	4	1	8	0.192777778	0.024097222
2013	9	4	2	8	0.758333333	0.094791667
2013	9	4	3	8	1.517777778	0.189722222
2013	9	4	4	8	0.868611111	0.108576389
2013	9	4	5	8	1.531666667	0.191458333
2013	9	4	6	8	1.751666666	0.218958333
2013	9	4	7	8	0.399444445	0.049930556
2013	9	4	8	11	2.151388889	0.195580808
2013	9	4	9	11	9.087777777	0.826161616
2013	9	4	10	13	11.16305556	0.858696581
2013	9	4	11	13	10.79277778	0.830213675
2013	9	4	12	13	12.00611111	0.923547009
2013	9	4	13	13	11.34555556	0.872735043
2013	9	4	14	13	10.44916667	0.803782051
2013	9	4	15	12	7.061388888	0.588449074
2013	9	4	16	12	7.859444444	0.654953704
2013	9	4	17	12	6.585	0.54875
2013	9	4	18	12	7.280833333	0.606736111
2013	9	4	19	12	4.635	0.38625
2013	9	4	20	10	2.564722222	0.256472222
2013	9	4	21	10	3.9175	0.39175
2013	9	4	22	8	1.691944445	0.211493056
2013	9	4	23	8	2.540555556	0.317569444
2013	9	5	0	8	1.881944444	0.235243056
2013	9	5	1	8	1.541666667	0.192708333
2013	9	5	2	8	0	0
2013	9	5	3	8	1.412222222	0.176527778
2013	9	5	4	8	0.995833334	0.124479167
2013	9	5	5	8	0.150555555	0.018819444
2013	9	5	6	8	0	0
2013	9	5	7	8	0.224166667	0.028020833
2013	9	5	8	11	2.635	0.239545455
2013	9	5	9	11	6.478333333	0.588939394
2013	9	5	10	13	5.830277778	0.448482906
2013	9	5	11	13	6.242777778	0.480213675
2013	9	5	12	13	6.745	0.518846154
2013	9	5	13	13	6.673333334	0.513333333
2013	9	5	14	13	5.63	0.433076923
2013	9	5	15	12	7.404444444	0.617037037
2013	9	5	16	12	7.888333334	0.657361111
2013	9	5	17	12	8.435277778	0.702939815
2013	9	5	18	12	7.335555555	0.611296296
2013	9	5	19	12	7.925833334	0.660486111
2013	9	5	20	11	8.0275	0.729772727
2013	9	5	21	11	1.816944445	0.165176768
2013	9	5	22	9	0.337222222	0.037469136
2013	9	5	23	9	0.641111111	0.071234568
2013	9	6	0	9	1.380277778	0.153364198
2013	9	6	1	9	1.800555556	0.200061728
2013	9	6	2	9	3.990555555	0.443395062
2013	9	6	3	9	6.431388889	0.714598765
2013	9	6	4	9	4.350833334	0.483425926
2013	9	6	5	9	3.593055555	0.399228395
2013	9	6	6	9	1.664722222	0.184969136
2013	9	6	7	9	1.602777778	0.17808642
2013	9	6	8	9	2.173333333	0.241481481
2013	9	6	9	9	5.001666667	0.555740741
2013	9	6	10	10	6.504722223	0.650472222
2013	9	6	11	10	8.388611111	0.838861111
2013	9	6	12	10	6.561111111	0.656111111
2013	9	6	13	10	4.710277778	0.471027778
2013	9	6	14	10	2.109722222	0.210972222
2013	9	6	15	10	1.913333333	0.191333333
2013	9	6	16	10	4.646388889	0.464638889
2013	9	6	17	10	3.163611111	0.316361111
2013	9	6	18	10	0.808888889	0.080888889
2013	9	6	19	10	1.913055556	0.191305556
2013	9	6	20	10	5.692222222	0.569222222
2013	9	6	21	10	4.341111111	0.434111111
2013	9	6	22	9	3.163333333	0.351481481
2013	9	6	23	9	4.609166667	0.51212963
2013	9	7	0	9	5.044722222	0.560524691
2013	9	7	1	9	5.112777778	0.56808642
2013	9	7	2	9	3.341388889	0.371265432
2013	9	7	3	9	2.6825	0.298055556
2013	9	7	4	9	1.775833333	0.197314815
2013	9	7	5	9	2.187222222	0.243024691
2013	9	7	6	9	0.892222222	0.099135802
2013	9	7	7	9	0.966666667	0.107407407
2013	9	7	8	9	0.0325	0.003611111
2013	9	7	9	9	2.170555555	0.241172839
2013	9	7	10	10	1.753611111	0.175361111
2013	9	7	11	10	3.311111111	0.331111111
2013	9	7	12	10	3.877222222	0.387722222
2013	9	7	13	10	5.759722222	0.575972222
2013	9	7	14	10	6.510555555	0.651055556
2013	9	7	15	10	3.790555556	0.379055556
2013	9	7	16	10	3.288888889	0.328888889
2013	9	7	17	10	3.929166666	0.392916667
2013	9	7	18	10	3.995	0.3995
2013	9	7	19	10	2.682222222	0.268222222
2013	9	7	20	9	1.369166667	0.15212963
2013	9	7	21	9	1.907222222	0.21191358
2013	9	7	22	8	3.560277778	0.445034722
2013	9	7	23	8	3.280555555	0.410069444
2013	10	1	0	8	0.688611111	0.086076389
2013	10	1	1	8	0	0
2013	10	1	2	8	0	0
2013	10	1	3	8	0	0
2013	10	1	4	8	0.839166667	0.104895833
2013	10	1	5	8	1.166944444	0.145868056
2013	10	1	6	8	0.234722222	0.029340278
2013	10	1	7	8	2.666111111	0.333263889
2013	10	1	8	11	1.9975	0.181590909
2013	10	1	9	11	5.134166666	0.466742424
2013	10	1	10	13	5.755555556	0.442735043
2013	10	1	11	13	3.761666666	0.289358974
2013	10	1	12	13	5.661944444	0.435534188
2013	10	1	13	13	5.947500001	0.4575
2013	10	1	14	13	4.778333333	0.367564103
2013	10	1	15	12	5.273888889	0.439490741
2013	10	1	16	12	5.463333333	0.455277778
2013	10	1	17	12	4.429166666	0.369097222
2013	10	1	18	12	5.666388889	0.472199074
2013	10	1	19	12	5.263611112	0.438634259
2013	10	1	20	10	6.243611111	0.624361111
2013	10	1	21	10	5.939166666	0.593916667
2013	10	1	22	8	5.383611111	0.672951389
2013	10	1	23	8	2.979444444	0.372430556
2013	10	2	0	8	1.833055556	0.229131944
2013	10	2	1	8	0.21	0.02625
2013	10	2	2	8	0.731111111	0.091388889
2013	10	2	3	8	1.001944444	0.125243056
2013	10	2	4	8	0.679722222	0.084965278
2013	10	2	5	8	1.17	0.14625
2013	10	2	6	8	1.751666667	0.218958333
2013	10	2	7	8	0.451388889	0.056423611
2013	10	2	8	11	0.069444444	0.006313131
2013	10	2	9	11	3.682222222	0.334747475
2013	10	2	10	13	4.070833334	0.313141026
2013	10	2	11	13	3.808055556	0.29292735
2013	10	2	12	13	4.696944444	0.361303419
2013	10	2	13	13	3.170277778	0.243867521
2013	10	2	14	13	5.141944445	0.395534188
2013	10	2	15	12	4.005277778	0.333773148
2013	10	2	16	12	3.781111112	0.315092593
2013	10	2	17	12	3.373333333	0.281111111
2013	10	2	18	12	5.353611111	0.446134259
2013	10	2	19	12	5.026388889	0.418865741
2013	10	2	20	10	2.571944444	0.257194444
2013	10	2	21	10	2.349444444	0.234944444
2013	10	2	22	8	2.358055556	0.294756944
2013	10	2	23	8	0.114444444	0.014305556
2013	10	3	0	8	0.9425	0.1178125
2013	10	3	1	8	1.4975	0.1871875
2013	10	3	2	8	0.829722222	0.103715278
2013	10	3	3	8	0	0
2013	10	3	4	8	0	0
2013	10	3	5	8	0.041111111	0.005138889
2013	10	3	6	8	2.173333333	0.271666667
2013	10	3	7	8	0.748888889	0.093611111
2013	10	3	8	11	0.753888889	0.068535354
2013	10	3	9	11	1.612222222	0.146565657
2013	10	3	10	13	4.051666667	0.311666667
2013	10	3	11	13	3.871944444	0.29784188
2013	10	3	12	13	4.209166666	0.323782051
2013	10	3	13	13	6.264722223	0.481901709
2013	10	3	14	13	5.663611111	0.435662393
2013	10	3	15	12	4.956388889	0.413032407
2013	10	3	16	12	7.735000001	0.644583333
2013	10	3	17	12	6.268888888	0.522407407
2013	10	3	18	12	4.864444444	0.40537037
2013	10	3	19	12	4.001944445	0.33349537
2013	10	3	20	10	4.757222222	0.475722222
2013	10	3	21	10	3.275277778	0.327527778
2013	10	3	22	8	1.049722222	0.131215278
2013	10	3	23	8	0.9625	0.1203125
2013	10	4	0	8	0.299166667	0.037395833
2013	10	4	1	8	0	0
2013	10	4	2	8	0	0
2013	10	4	3	8	0	0
2013	10	4	4	8	0.086111111	0.010763889
2013	10	4	5	8	0.561944444	0.070243056
2013	10	4	6	8	0	0
2013	10	4	7	8	0.8	0.1
2013	10	4	8	11	3.489166667	0.31719697
2013	10	4	9	11	7.108055555	0.646186869
2013	10	4	10	13	6.970277778	0.536175214
2013	10	4	11	13	5.064444444	0.38957265
2013	10	4	12	13	8.441944444	0.649380342
2013	10	4	13	13	6.509722223	0.500747863
2013	10	4	14	13	4.648611111	0.35758547
2013	10	4	15	12	5.365	0.447083333
2013	10	4	16	12	5.394444445	0.449537037
2013	10	4	17	12	6.8475	0.570625
2013	10	4	18	12	4.754166666	0.396180556
2013	10	4	19	12	1.8125	0.151041667
2013	10	4	20	10	1.722222222	0.172222222
2013	10	4	21	10	3.248888889	0.324888889
2013	10	4	22	8	2.718333334	0.339791667
2013	10	4	23	8	1.601388889	0.200173611
2013	10	5	0	8	0.923333333	0.115416667
2013	10	5	1	8	0.985	0.123125
2013	10	5	2	8	0	0
2013	10	5	3	8	0	0
2013	10	5	4	8	0.233333333	0.029166667
2013	10	5	5	8	1.879722222	0.234965278
2013	10	5	6	8	1.042222222	0.130277778
2013	10	5	7	8	1.6625	0.2078125
2013	10	5	8	11	4.745555556	0.431414141
2013	10	5	9	11	9.260277778	0.841843434
2013	10	5	10	13	11.00777778	0.846752137
2013	10	5	11	13	11.73333333	0.902564103
2013	10	5	12	13	9.538888889	0.733760684
2013	10	5	13	13	11.24555556	0.865042735
2013	10	5	14	13	10.64277778	0.818675214
2013	10	5	15	12	6.9725	0.581041667
2013	10	5	16	12	7.194722223	0.599560185
2013	10	5	17	12	5.879166666	0.489930556
2013	10	5	18	12	5.346944444	0.445578704
2013	10	5	19	12	5.324444445	0.443703704
2013	10	5	20	11	3.272222222	0.297474747
2013	10	5	21	11	2.566111111	0.233282828
2013	10	5	22	9	2.045833334	0.227314815
2013	10	5	23	9	2.659166667	0.295462963
2013	10	6	0	9	2.373888889	0.263765432
2013	10	6	1	9	2.797222222	0.310802469
2013	10	6	2	9	0.891944444	0.099104938
2013	10	6	3	9	1.084166667	0.120462963
2013	10	6	4	9	0.465555556	0.051728395
2013	10	6	5	9	0	0
2013	10	6	6	9	0	0
2013	10	6	7	9	0.628055556	0.069783951
2013	10	6	8	9	2.021666667	0.22462963
2013	10	6	9	9	5.938888888	0.659876543
2013	10	6	10	10	5.755	0.5755
2013	10	6	11	10	5.711111111	0.571111111
2013	10	6	12	10	6.5725	0.65725
2013	10	6	13	10	5.999444445	0.599944444
2013	10	6	14	10	4.238888889	0.423888889
2013	10	6	15	10	2.361388889	0.236138889
2013	10	6	16	10	2.390833334	0.239083333
2013	10	6	17	10	2.491388889	0.249138889
2013	10	6	18	10	1.822777778	0.182277778
2013	10	6	19	10	2.332222223	0.233222222
2013	10	6	20	10	2.237777778	0.223777778
2013	10	6	21	10	2.402777778	0.240277778
2013	10	6	22	9	2.668611111	0.296512346
2013	10	6	23	9	4.523888889	0.502654321
2013	10	7	0	9	4.041388889	0.44904321
2013	10	7	1	9	1.455833333	0.161759259
2013	10	7	2	9	0.953333333	0.105925926
2013	10	7	3	9	2.755277778	0.306141975
2013	10	7	4	9	3.138888889	0.348765432
2013	10	7	5	9	2.543055556	0.282561728
2013	10	7	6	9	1.320833333	0.146759259
2013	10	7	7	9	0.551944444	0.06132716
2013	10	7	8	9	0	0
2013	10	7	9	9	1.273055555	0.141450617
2013	10	7	10	10	3.975833334	0.397583333
2013	10	7	11	10	4.6725	0.46725
2013	10	7	12	10	5.362222222	0.536222222
2013	10	7	13	10	4.551111111	0.455111111
2013	10	7	14	10	4.266388889	0.426638889
2013	10	7	15	10	6.772777777	0.677277778
2013	10	7	16	10	4.387222223	0.438722222
2013	10	7	17	10	1.528611111	0.152861111
2013	10	7	18	10	2.611388889	0.261138889
2013	10	7	19	10	1.041388889	0.104138889
2013	10	7	20	9	0.64	0.071111111
2013	10	7	21	9	2.581111111	0.286790123
2013	10	7	22	8	1.908055556	0.238506944
2013	10	7	23	8	1.397222222	0.174652778
2013	11	1	0	8	1.433611111	0.179201389
2013	11	1	1	8	1.015	0.126875
2013	11	1	2	8	1	0.125
2013	11	1	3	8	0.215277778	0.026909722
2013	11	1	4	8	0.844166667	0.105520833
2013	11	1	5	8	1.754166667	0.219270833
2013	11	1	6	8	0.087777778	0.010972222
2013	11	1	7	8	0.454166667	0.056770833
2013	11	1	8	11	3.868888889	0.351717172
2013	11	1	9	11	6.503611111	0.591237374
2013	11	1	10	13	6.938888889	0.533760684
2013	11	1	11	13	5.197777778	0.39982906
2013	11	1	12	13	3.901388889	0.300106838
2013	11	1	13	13	3.9125	0.300961538
2013	11	1	14	13	6.171111111	0.474700855
2013	11	1	15	12	4.951944444	0.412662037
2013	11	1	16	12	7.466388889	0.622199074
2013	11	1	17	12	5.426111111	0.452175926
2013	11	1	18	12	2.87	0.239166667
2013	11	1	19	12	1.882777778	0.156898148
2013	11	1	20	10	3.209722222	0.320972222
2013	11	1	21	10	3.002222222	0.300222222
2013	11	1	22	8	1.639166667	0.204895833
2013	11	1	23	8	0.755277778	0.094409722
2013	11	2	0	8	1.393055555	0.174131944
2013	11	2	1	8	0.280277778	0.035034722
2013	11	2	2	8	0.643888889	0.080486111
2013	11	2	3	8	1.1025	0.1378125
2013	11	2	4	8	1	0.125
2013	11	2	5	8	0.402777778	0.050347222
2013	11	2	6	8	2.2	0.275
2013	11	2	7	8	1.720555556	0.215069444
2013	11	2	8	11	4.0925	0.372045455
2013	11	2	9	11	6.796111111	0.617828283
2013	11	2	10	13	8.094722223	0.62267094
2013	11	2	11	13	8.917222222	0.685940171
2013	11	2	12	13	7.082222222	0.544786325
2013	11	2	13	13	8.256944445	0.635149573
2013	11	2	14	13	7.858055555	0.604465812
2013	11	2	15	12	4.805833333	0.400486111
2013	11	2	16	12	5.695	0.474583333
2013	11	2	17	12	3.895555555	0.32462963
2013	11	2	18	12	2.939444444	0.244953704
2013	11	2	19	12	3.02	0.251666667
2013	11	2	20	10	2.381666666	0.238166667
2013	11	2	21	10	3.2	0.32
2013	11	2	22	8	4.238888889	0.529861111
2013	11	2	23	8	3.266944444	0.408368056
2013	11	3	0	8	0	0
2013	11	3	1	8	0	0
2013	11	3	2	8	1.179444444	0.147430556
2013	11	3	3	8	1.344444444	0.168055556
2013	11	3	4	8	1	0.125
2013	11	3	5	8	0.616111111	0.077013889
2013	11	3	6	8	0.713611111	0.089201389
2013	11	3	7	8	0.577777778	0.072222222
2013	11	3	8	11	2.12	0.192727273
2013	11	3	9	11	3.943055555	0.358459596
2013	11	3	10	13	5.380555556	0.413888889
2013	11	3	11	13	8.208333333	0.631410256
2013	11	3	12	13	8.683055555	0.66792735
2013	11	3	13	13	8.364166667	0.643397436
2013	11	3	14	13	8.205277777	0.631175214
2013	11	3	15	12	4.174444444	0.34787037
2013	11	3	16	12	5.672777778	0.472731481
2013	11	3	17	12	2.825277777	0.235439815
2013	11	3	18	12	5.966111111	0.497175926
2013	11	3	19	12	8.417777779	0.701481482
2013	11	3	20	10	6.235833333	0.623583333
2013	11	3	21	10	2.608055555	0.260805556
2013	11	3	22	8	2.494722223	0.311840278
2013	11	3	23	8	3.209722222	0.401215278
2013	11	4	0	8	1.371944444	0.171493056
2013	11	4	1	8	1.7375	0.2171875
2013	11	4	2	8	1.569166667	0.196145833
2013	11	4	3	8	1.844722222	0.230590278
2013	11	4	4	8	0.682777778	0.085347222
2013	11	4	5	8	0.656111111	0.082013889
2013	11	4	6	8	0.676388889	0.084548611
2013	11	4	7	8	1.089166667	0.136145833
2013	11	4	8	11	3.563055555	0.323914141
2013	11	4	9	11	4.677222222	0.42520202
2013	11	4	10	13	5.518333334	0.42448718
2013	11	4	11	13	7.613055555	0.585619658
2013	11	4	12	13	10.46194444	0.804764957
2013	11	4	13	13	9.16638889	0.705106838
2013	11	4	14	13	6.162777777	0.474059829
2013	11	4	15	12	4.256388889	0.354699074
2013	11	4	16	12	5.940555556	0.495046296
2013	11	4	17	12	4.223611111	0.351967593
2013	11	4	18	12	3.415555555	0.28462963
2013	11	4	19	12	2.328888889	0.194074074
2013	11	4	20	10	1.191111111	0.119111111
2013	11	4	21	10	3.0725	0.30725
2013	11	4	22	8	3.2125	0.4015625
2013	11	4	23	8	1.166666666	0.145833333
2013	11	5	0	8	0.217222222	0.027152778
2013	11	5	1	8	1.607222222	0.200902778
2013	11	5	2	8	0.660277778	0.082534722
2013	11	5	3	8	1.983333333	0.247916667
2013	11	5	4	8	0.921944445	0.115243056
2013	11	5	5	8	0	0
2013	11	5	6	8	0	0
2013	11	5	7	8	0.221944444	0.027743056
2013	11	5	8	11	4.414722222	0.401338384
2013	11	5	9	11	6.907222222	0.627929293
2013	11	5	10	13	9.036666667	0.695128205
2013	11	5	11	13	8.482222222	0.652478632
2013	11	5	12	13	8.106944444	0.623611111
2013	11	5	13	13	7.119166668	0.547628205
2013	11	5	14	13	15.95888889	1.227606838
2013	11	5	15	12	10.05666667	0.838055556
2013	11	5	16	12	12.21305556	1.01775463
2013	11	5	17	12	6.815833333	0.567986111
2013	11	5	18	12	5.3325	0.444375
2013	11	5	19	12	6.136111112	0.511342593
2013	11	5	20	11	5.731944444	0.521085859
2013	11	5	21	11	5.417777778	0.492525253
2013	11	5	22	9	6.67638889	0.741820988
2013	11	5	23	9	5.730555555	0.636728395
2013	11	6	0	9	5.578611111	0.619845679
2013	11	6	1	9	4.005277778	0.445030864
2013	11	6	2	9	3.108055555	0.345339506
2013	11	6	3	9	2.830833333	0.314537037
2013	11	6	4	9	2	0.222222222
2013	11	6	5	9	2.191666667	0.243518519
2013	11	6	6	9	2.7775	0.308611111
2013	11	6	7	9	3.107777778	0.345308642
2013	11	6	8	9	2.385555555	0.265061728
2013	11	6	9	9	1.109444444	0.123271605
2013	11	6	10	10	2.216944445	0.221694444
2013	11	6	11	10	7.591944444	0.759194444
2013	11	6	12	10	5.103888889	0.510388889
2013	11	6	13	10	6.553888889	0.655388889
2013	11	6	14	10	4.2025	0.42025
2013	11	6	15	10	4.335555555	0.433555556
2013	11	6	16	10	5.43888889	0.543888889
2013	11	6	17	10	3.639166666	0.363916667
2013	11	6	18	10	5.306111111	0.530611111
2013	11	6	19	10	3.028611111	0.302861111
2013	11	6	20	10	2.602222222	0.260222222
2013	11	6	21	10	1.553611111	0.155361111
2013	11	6	22	9	1.691944445	0.187993827
2013	11	6	23	9	1.661111111	0.184567901
2013	11	7	0	9	0.660555555	0.073395062
2013	11	7	1	9	3.079722223	0.342191358
2013	11	7	2	9	2.216666667	0.246296296
2013	11	7	3	9	1.944444444	0.216049383
2013	11	7	4	9	1.459166667	0.16212963
2013	11	7	5	9	0.821388889	0.091265432
2013	11	7	6	9	1	0.111111111
2013	11	7	7	9	0.07	0.007777778
2013	11	7	8	9	0.719444444	0.079938272
2013	11	7	9	9	2	0.222222222
2013	11	7	10	10	1.757222222	0.175722222
2013	11	7	11	10	2.704722222	0.270472222
2013	11	7	12	10	4.516666666	0.451666667
2013	11	7	13	10	2.897777778	0.289777778
2013	11	7	14	10	4.760555555	0.476055556
2013	11	7	15	10	4.068888889	0.406888889
2013	11	7	16	10	3.148888889	0.314888889
2013	11	7	17	10	5.068611111	0.506861111
2013	11	7	18	10	5.0425	0.50425
2013	11	7	19	10	2.960555556	0.296055556
2013	11	7	20	9	1.691666667	0.187962963
2013	11	7	21	9	2	0.222222222
2013	11	7	22	8	0.499166667	0.062395833
2013	11	7	23	8	0.949722222	0.118715278
2013	12	1	0	8	0.303611111	0.037951389
2013	12	1	1	8	1	0.125
2013	12	1	2	8	2.3125	0.2890625
2013	12	1	3	8	2.471388889	0.308923611
2013	12	1	4	8	2.161666667	0.270208333
2013	12	1	5	8	0.637777778	0.079722222
2013	12	1	6	8	1.574166667	0.196770833
2013	12	1	7	8	0.264166667	0.033020833
2013	12	1	8	11	2.249444444	0.204494949
2013	12	1	9	11	4.256388889	0.386944444
2013	12	1	10	13	4.15	0.319230769
2013	12	1	11	13	6.690833333	0.514679487
2013	12	1	12	13	10.69083333	0.822371795
2013	12	1	13	13	8.538333334	0.656794872
2013	12	1	14	13	5.8825	0.4525
2013	12	1	15	12	5.52	0.46
2013	12	1	16	12	6.218333334	0.518194444
2013	12	1	17	12	6.941666667	0.578472222
2013	12	1	18	12	6.743611111	0.561967593
2013	12	1	19	12	4.264444445	0.35537037
2013	12	1	20	10	0.764722222	0.076472222
2013	12	1	21	10	1.883055556	0.188305556
2013	12	1	22	8	1.940277778	0.242534722
2013	12	1	23	8	0.365277778	0.045659722
2013	12	2	0	8	0	0
2013	12	2	1	8	0	0
2013	12	2	2	8	0.756666667	0.094583333
2013	12	2	3	8	0.929444444	0.116180556
2013	12	2	4	8	0.701666667	0.087708333
2013	12	2	5	8	0.730277778	0.091284722
2013	12	2	6	8	2	0.25
2013	12	2	7	8	1.228611111	0.153576389
2013	12	2	8	11	2.568055555	0.233459596
2013	12	2	9	11	6.234722222	0.566792929
2013	12	2	10	13	8.147222222	0.626709402
2013	12	2	11	13	8.582222222	0.66017094
2013	12	2	12	13	8.370833333	0.643910256
2013	12	2	13	13	9.037222222	0.69517094
2013	12	2	14	13	4.458888889	0.342991453
2013	12	2	15	12	7.034999999	0.58625
2013	12	2	16	12	6.875277778	0.572939815
2013	12	2	17	12	6.38	0.531666667
2013	12	2	18	12	8.324166666	0.693680556
2013	12	2	19	12	9.014444445	0.751203704
2013	12	2	20	10	7.810555555	0.781055556
2013	12	2	21	10	5.407777777	0.540777778
2013	12	2	22	8	3.343611111	0.417951389
2013	12	2	23	8	3.619166667	0.452395833
2013	12	3	0	8	1	0.125
2013	12	3	1	8	2.264722222	0.283090278
2013	12	3	2	8	1.468611111	0.183576389
2013	12	3	3	8	1.285555555	0.160694444
2013	12	3	4	8	1.423611111	0.177951389
2013	12	3	5	8	1	0.125
2013	12	3	6	8	1.923888889	0.240486111
2013	12	3	7	8	2.741388889	0.342673611
2013	12	3	8	11	4.963333333	0.451212121
2013	12	3	9	11	8.515555555	0.774141414
2013	12	3	10	13	6.850277778	0.526944444
2013	12	3	11	13	5.621388889	0.43241453
2013	12	3	12	13	5.126666667	0.394358974
2013	12	3	13	13	4.588055556	0.35292735
2013	12	3	14	13	5.501388888	0.423183761
2013	12	3	15	12	7.585277777	0.632106481
2013	12	3	16	12	8.058055556	0.67150463
2013	12	3	17	12	6.616666667	0.551388889
2013	12	3	18	12	4.683888889	0.390324074
2013	12	3	19	12	3.583888889	0.298657407
2013	12	3	20	10	4.374444444	0.437444444
2013	12	3	21	10	4.274444445	0.427444444
2013	12	3	22	8	4.117777778	0.514722222
2013	12	3	23	8	3.299722222	0.412465278
2013	12	4	0	8	1.680555556	0.210069444
2013	12	4	1	8	1.843055556	0.230381944
2013	12	4	2	8	0	0
2013	12	4	3	8	0	0
2013	12	4	4	8	0	0
2013	12	4	5	8	0	0
2013	12	4	6	8	0	0
2013	12	4	7	8	0	0
2013	12	4	8	11	1.742222222	0.158383838
2013	12	4	9	11	3.953611111	0.359419192
2013	12	4	10	13	5.973055556	0.459465812
2013	12	4	11	13	4.221666667	0.32474359
2013	12	4	12	13	5.983611111	0.460277778
2013	12	4	13	13	7.551388889	0.580876068
2013	12	4	14	13	6.021666666	0.463205128
2013	12	4	15	12	6.150277777	0.512523148
2013	12	4	16	12	6.658611112	0.554884259
2013	12	4	17	12	5.521666666	0.460138889
2013	12	4	18	12	3.627777778	0.302314815
2013	12	4	19	12	2.606111111	0.217175926
2013	12	4	20	10	1.364444444	0.136444444
2013	12	4	21	10	1.869166667	0.186916667
2013	12	4	22	8	2.813333333	0.351666667
2013	12	4	23	8	5.081111111	0.635138889
2013	12	5	0	8	4.361944444	0.545243056
2013	12	5	1	8	2.18	0.2725
2013	12	5	2	8	1.856388889	0.232048611
2013	12	5	3	8	0.524722222	0.065590278
2013	12	5	4	8	2.090555556	0.261319444
2013	12	5	5	8	1.221111111	0.152638889
2013	12	5	6	8	2.089722222	0.261215278
2013	12	5	7	8	1	0.125
2013	12	5	8	11	0.9875	0.089772727
2013	12	5	9	11	5.385277778	0.489570707
2013	12	5	10	13	6.8625	0.527884615
2013	12	5	11	13	6.0575	0.465961538
2013	12	5	12	13	7.596388889	0.584337607
2013	12	5	13	13	5.878055556	0.45215812
2013	12	5	14	13	6.487222222	0.499017094
2013	12	5	15	12	5.659444444	0.47162037
2013	12	5	16	12	7.461111111	0.621759259
2013	12	5	17	12	3.901944444	0.325162037
2013	12	5	18	12	6.350833333	0.529236111
2013	12	5	19	12	7.298333334	0.608194444
2013	12	5	20	11	3.757777778	0.341616162
2013	12	5	21	11	3.208888889	0.291717172
2013	12	5	22	9	2.5775	0.286388889
2013	12	5	23	9	1.118888889	0.124320988
2013	12	6	0	9	0.770833333	0.085648148
2013	12	6	1	9	1.237222222	0.137469136
2013	12	6	2	9	0.939444444	0.104382716
2013	12	6	3	9	0.724722222	0.080524691
2013	12	6	4	9	0.573611111	0.063734568
2013	12	6	5	9	1	0.111111111
2013	12	6	6	9	0.142222222	0.015802469
2013	12	6	7	9	0	0
2013	12	6	8	9	3.034444445	0.337160494
2013	12	6	9	9	6.626388889	0.736265432
2013	12	6	10	10	6.677500001	0.66775
2013	12	6	11	10	5.550555555	0.555055556
2013	12	6	12	10	5.615277777	0.561527778
2013	12	6	13	10	5.169444445	0.516944444
2013	12	6	14	10	4.009444444	0.400944444
2013	12	6	15	10	6.498055555	0.649805556
2013	12	6	16	10	6.6325	0.66325
2013	12	6	17	10	6.171388889	0.617138889
2013	12	6	18	10	4.918055556	0.491805556
2013	12	6	19	10	0.617222222	0.061722222
2013	12	6	20	10	2.921666667	0.292166667
2013	12	6	21	10	4.484722222	0.448472222
2013	12	6	22	9	2.094166667	0.232685185
2013	12	6	23	9	0.138055556	0.015339506
2013	12	7	0	9	1.515555556	0.168395062
2013	12	7	1	9	2.229444445	0.247716049
2013	12	7	2	9	3.685833333	0.409537037
2013	12	7	3	9	3.022222222	0.335802469
2013	12	7	4	9	1.0425	0.115833333
2013	12	7	5	9	0.774444444	0.086049383
2013	12	7	6	9	1.5775	0.175277778
2013	12	7	7	9	1.065555556	0.118395062
2013	12	7	8	9	1.393611111	0.154845679
2013	12	7	9	9	1.787777778	0.198641975
2013	12	7	10	10	1.898333333	0.189833333
2013	12	7	11	10	2.046388889	0.204638889
2013	12	7	12	10	3.136944444	0.313694444
2013	12	7	13	10	3.956111112	0.395611111
2013	12	7	14	10	5.545555555	0.554555556
2013	12	7	15	10	6.788888889	0.678888889
2013	12	7	16	10	5.552777779	0.555277778
2013	12	7	17	10	3.091111111	0.309111111
2013	12	7	18	10	0.294722222	0.029472222
2013	12	7	19	10	1.898611111	0.189861111
2013	12	7	20	9	2.879166666	0.319907407
2013	12	7	21	9	3.739444444	0.415493827
2013	12	7	22	8	2.548611111	0.318576389
2013	12	7	23	8	3.175833333	0.396979167
2013	13	1	0	8	4.616944445	0.577118056
2013	13	1	1	8	2.794722222	0.349340278
2013	13	1	2	8	1.763888889	0.220486111
2013	13	1	3	8	1.410277778	0.176284722
2013	13	1	4	8	2.702222222	0.337777778
2013	13	1	5	8	1.945833333	0.243229167
2013	13	1	6	8	1.190833333	0.148854167
[truncated: 32,873 more rows]
